# Supplementary material for: Trichlorido(4,4′-dimethyl-2,2′-bipyridine-κ2 N,N′)(methanol-κO)indium(III) methanol monosolvate
Source: Acta Crystallogr Sect E Struct Rep Online. 2012 Aug 23;68(Pt 9):m1189–90. doi: 10.1107/S1600536812035490 (PMC3435608; doi:10.1107/S1600536812035490)
Supplement: Supplementary file 1 [file e-68-m1189-sup1.cif]

##############################################################################
#                                                                            #
# This CIF contains the data in a paper accepted for publication in          #
# Acta Crystallographica Section E. It conforms to the requirements of       #
# Notes for Authors for Acta Crystallographica Section E, and has been       #
# peer reviewed under the auspices of the IUCr Commission on Journals.       #
#                                                                            #
# Full details of the Crystallographic Information File format               #
# are given in the paper "The Crystallographic Information File (CIF):       #
# a New Standard Archive File for Crystallography" by S. R. Hall, F. H.      #
# Allen and I. D. Brown [Acta Cryst. (1991), A47, 655-685].                  #
#                                                                            #
# The current version of the core CIF dictionary is obtainable from          #
# ftp://ftp.iucr.org/pub/cif_core.dic.                                       #
#                                                                            #
# Software is freely available for graphical display of the structure(s)     #
# in this CIF. For information consult the CIF software page                 #
# http://www.iucr.org/resources/cif/software.                                #
#                                                                            #
# This file may be used for bona fide research purposes within the           #
# scientific community so long as proper attribution is given to the journal # 
# article from which it was obtained.                                        #
#                                                                            #
##############################################################################
data_I
_audit_creation_method     SHELXL-97
_chemical_name_systematic
;
Trichlorido(4,4'-dimethyl-2,2'-bipyridine-\k^2^<i>N</i>,<i>N</i>')(methanol-
\k<i>O</i>)indium(III) methanol monosolvate
;
_chemical_name_common     ?
_chemical_formula_moiety     'C13 H16 Cl3 In N2 O, C H4 O'
_chemical_formula_sum     'C14 H20 Cl3 In1 N2 O2'
_chemical_formula_iupac     '[In Cl3 (C12 H12 N2) (C H4 O)], C H4 O'
_chemical_formula_weight     469.49
_chemical_melting_point     ?
_symmetry_cell_setting     monoclinic
_symmetry_space_group_name_H-M     'P 21/c'
_symmetry_space_group_name_Hall     '-P 2ybc'
loop_
    _symmetry_equiv_pos_site_id
    _symmetry_equiv_pos_as_xyz
    1 x,y,z
    2 -x,1/2+y,1/2-z
    3 -x,-y,-z
    4 x,1/2-y,1/2+z
_cell_length_a     12.0318(6)
_cell_length_b     10.3751(4)
_cell_length_c     15.2626(7)
_cell_angle_alpha     90.00
_cell_angle_beta     91.981(4)
_cell_angle_gamma     90.00
_cell_volume     1904.11(15)
_cell_formula_units_Z     4
_cell_measurement_reflns_used     11231
_cell_measurement_theta_min     1.69
_cell_measurement_theta_max     26.00
_cell_measurement_temperature     298(2)
_exptl_crystal_description     Block
_exptl_crystal_colour     Colorless
_exptl_crystal_size_max     0.30
_exptl_crystal_size_mid     0.25
_exptl_crystal_size_min     0.23
_exptl_crystal_density_diffrn     1.638
_exptl_crystal_density_meas     ?
_exptl_crystal_density_method     'not measured'
_exptl_crystal_F_000     936
_exptl_absorpt_coefficient_mu     1.668
_exptl_absorpt_correction_type     multi-scan
_exptl_absorpt_process_details     '(SADABS; Bruker, 2001)'
_exptl_absorpt_correction_T_min     0.6211
_exptl_absorpt_correction_T_max     0.6987
_exptl_special_details     ?
_diffrn_ambient_temperature     298(2)
_diffrn_radiation_type     MoK\a
_diffrn_radiation_wavelength     0.71073
_diffrn_radiation_source     'fine-focus sealed tube'
_diffrn_radiation_monochromator     graphite
_diffrn_measurement_device_type     'Bruker APEXII CCD'
_diffrn_measurement_method     '\f and \w scans'
_diffrn_detector_area_resol_mean     ?
_diffrn_reflns_number     11231
_diffrn_reflns_av_R_equivalents     0.0637
_diffrn_reflns_av_sigmaI/netI     0.0431
_diffrn_reflns_theta_min     1.69
_diffrn_reflns_theta_max     26.00
_diffrn_reflns_theta_full     26.00
_diffrn_measured_fraction_theta_max     0.999
_diffrn_measured_fraction_theta_full     0.999
_diffrn_reflns_limit_h_min     -14
_diffrn_reflns_limit_h_max     14
_diffrn_reflns_limit_k_min     -12
_diffrn_reflns_limit_k_max     12
_diffrn_reflns_limit_l_min     -18
_diffrn_reflns_limit_l_max     18
_diffrn_standards_number     ?
_diffrn_standards_interval_count     ?
_diffrn_standards_interval_time     ?
_diffrn_standards_decay_%     ?
_refine_special_details
;
Refinement of <i>F</i>^2^ against ALL reflections. The weighted <i>R</i>-factor
<i>wR</i> and goodness of fit <i>S</i> are based on <i>F</i>^2^, conventional
<i>R</i>-factors <i>R</i> are based on <i>F</i>, with <i>F</i> set to zero for
negative <i>F</i>^2^. The threshold expression of <i>F</i>^2^ >
\s(<i>F</i>^2^) is used only for calculating <i>R</i>-factors(gt) <i>etc</i>.
and is not relevant to the choice of reflections for refinement.
<i>R</i>-factors based on <i>F</i>^2^ are statistically about twice as large
as those based on <i>F</i>, and <i>R</i>- factors based on ALL data will be
even larger.
;
_reflns_number_total     3747
_reflns_number_gt     3200
_reflns_threshold_expression     >2\s(I)
_refine_ls_structure_factor_coef     Fsqd
_refine_ls_matrix_type     full
_refine_ls_R_factor_all     0.0475
_refine_ls_R_factor_gt     0.0395
_refine_ls_wR_factor_gt     0.0987
_refine_ls_wR_factor_ref     0.1020
_refine_ls_goodness_of_fit_ref     1.050
_refine_ls_restrained_S_all     1.050
_refine_ls_number_reflns     3747
_refine_ls_number_parameters     205
_refine_ls_number_restraints     0
_refine_ls_hydrogen_treatment     mixed
_refine_ls_weighting_scheme     calc
_refine_ls_weighting_details
         'calc w=1/[\s^2^(Fo^2^)+(0.0645P)^2^+0.0290P] where P=(Fo^2^+2Fc^2^)/3'
_atom_sites_solution_hydrogens     geom
_atom_sites_solution_primary     direct
_atom_sites_solution_secondary     difmap
_refine_ls_shift/su_max     0.009
_refine_ls_shift/su_mean     0.001
_refine_diff_density_max     1.428
_refine_diff_density_min     -0.761
_refine_ls_extinction_method     none
_refine_ls_extinction_coef     ?
loop_
    _atom_type_symbol
    _atom_type_description
    _atom_type_scat_dispersion_real
    _atom_type_scat_dispersion_imag
    _atom_type_scat_source
    'In' 'In' -0.7276 1.3100
                         'International Tables Vol C Tables 4.2.6.8 and 6.1.1.4'
    'C' 'C' 0.0033 0.0016
                         'International Tables Vol C Tables 4.2.6.8 and 6.1.1.4'
    'H' 'H' 0.0000 0.0000
                         'International Tables Vol C Tables 4.2.6.8 and 6.1.1.4'
    'N' 'N' 0.0061 0.0033
                         'International Tables Vol C Tables 4.2.6.8 and 6.1.1.4'
    'O' 'O' 0.0106 0.0060
                         'International Tables Vol C Tables 4.2.6.8 and 6.1.1.4'
    'S' 'S' 0.1246 0.1234
                         'International Tables Vol C Tables 4.2.6.8 and 6.1.1.4'
    'Cl' 'Cl' 0.1484 0.1585
                         'International Tables Vol C Tables 4.2.6.8 and 6.1.1.4'
_computing_data_collection     'APEX2 (Bruker, 2007)'
_computing_cell_refinement     'SAINT (Bruker, 2007)'
_computing_data_reduction     'SAINT (Bruker, 2007)'
_computing_structure_solution     'SHELXS97 (Sheldrick, 2008)'
_computing_structure_refinement     'SHELXL97 (Sheldrick, 2008)'
_computing_molecular_graphics
             'ORTEP-3 (Farrugia, 1997) and Mercury (Macrae <i>et al.</i>, 2006)'
_computing_publication_material     'SHELXTL (Sheldrick, 2008)'
loop_
    _atom_site_type_symbol
    _atom_site_label
    _atom_site_fract_x
    _atom_site_fract_y
    _atom_site_fract_z
    _atom_site_U_iso_or_equiv
    _atom_site_adp_type
    _atom_site_calc_flag
    _atom_site_refinement_flags
    _atom_site_occupancy
    _atom_site_symmetry_multiplicity
    _atom_site_disorder_assembly
    _atom_site_disorder_group
    In In1 0.760984(19) 0.07129(2) 0.223229(16) 0.03869(11) Uani d . 1 1 . .
    C C1 0.5479(3) -0.0469(4) 0.3156(3) 0.0454(9) Uani d . 1 1 . .
    H H1 0.5727 -0.1222 0.2897 0.054 Uiso calc R 1 1 . .
    C C2 0.4532(3) -0.0517(4) 0.3638(3) 0.0484(9) Uani d . 1 1 . .
    H H2 0.4158 -0.1293 0.3705 0.058 Uiso calc R 1 1 . .
    C C3 0.4143(3) 0.0591(4) 0.4021(3) 0.0459(9) Uani d . 1 1 . .
    C C4 0.3089(4) 0.0606(5) 0.4526(3) 0.0641(12) Uani d . 1 1 . .
    H H4A 0.2564 0.1185 0.4248 0.077 Uiso calc R 1 1 . .
    H H4B 0.3253 0.0889 0.5115 0.077 Uiso calc R 1 1 . .
    H H4C 0.2779 -0.0246 0.4537 0.077 Uiso calc R 1 1 . .
    C C5 0.4753(3) 0.1719(4) 0.3912(2) 0.0440(8) Uani d . 1 1 . .
    H H5 0.4517 0.2485 0.4162 0.053 Uiso calc R 1 1 . .
    C C6 0.5711(3) 0.1703(3) 0.3433(2) 0.0350(7) Uani d . 1 1 . .
    C C7 0.6408(3) 0.2864(3) 0.3311(2) 0.0344(7) Uani d . 1 1 . .
    C C8 0.6183(3) 0.4038(3) 0.3701(2) 0.0407(8) Uani d . 1 1 . .
    H H8 0.5564 0.4125 0.4044 0.049 Uiso calc R 1 1 . .
    C C9 0.6881(3) 0.5084(3) 0.3578(2) 0.0456(8) Uani d . 1 1 . .
    C C10 0.6694(4) 0.6323(4) 0.4057(3) 0.0684(13) Uani d . 1 1 . .
    H H10A 0.6741 0.6169 0.4678 0.082 Uiso calc R 1 1 . .
    H H10B 0.5971 0.6656 0.3897 0.082 Uiso calc R 1 1 . .
    H H10C 0.7252 0.6938 0.3904 0.082 Uiso calc R 1 1 . .
    C C11 0.7760(3) 0.4922(4) 0.3035(3) 0.0518(9) Uani d . 1 1 . .
    H H11 0.8233 0.5608 0.2925 0.062 Uiso calc R 1 1 . .
    C C12 0.7935(3) 0.3735(4) 0.2654(3) 0.0494(9) Uani d . 1 1 . .
    H H12 0.8525 0.3642 0.2281 0.059 Uiso calc R 1 1 . .
    C C13 0.9285(5) -0.0471(6) 0.3806(5) 0.094(2) Uani d . 1 1 . .
    H H13A 0.9916 -0.0296 0.3457 0.113 Uiso calc R 1 1 . .
    H H13B 0.9018 -0.1327 0.3684 0.113 Uiso calc R 1 1 . .
    H H13C 0.9500 -0.0404 0.4416 0.113 Uiso calc R 1 1 . .
    C C14 0.9904(6) 0.3073(8) 0.4407(5) 0.121(3) Uani d . 1 1 . .
    H H14A 0.9729 0.3965 0.4312 0.182 Uiso calc R 1 1 . .
    H H14B 1.0182 0.2709 0.3880 0.182 Uiso calc R 1 1 . .
    H H14C 1.0459 0.2998 0.4871 0.182 Uiso calc R 1 1 . .
    N N1 0.6052(2) 0.0611(3) 0.3047(2) 0.0380(6) Uani d . 1 1 . .
    N N2 0.7290(2) 0.2717(3) 0.28000(18) 0.0381(6) Uani d . 1 1 . .
    O O1 0.8436(3) 0.0429(3) 0.3603(2) 0.0572(8) Uani d . 1 1 . .
    H H1B 0.844(5) 0.109(6) 0.393(4) 0.083(18) Uiso d . 1 1 . .
    O O2 0.8937(4) 0.2405(5) 0.4641(3) 0.1071(15) Uani d . 1 1 . .
    H H2B 0.8716 0.2694 0.5104 0.161 Uiso calc R 1 1 . .
    Cl Cl1 0.65354(13) 0.12400(14) 0.08916(7) 0.0776(4) Uani d . 1 1 . .
    Cl Cl2 0.76643(9) -0.15957(10) 0.20171(9) 0.0639(3) Uani d . 1 1 . .
    Cl Cl3 0.94145(10) 0.13256(13) 0.17180(10) 0.0777(4) Uani d . 1 1 . .
loop_
    _atom_site_aniso_label
    _atom_site_aniso_U_11
    _atom_site_aniso_U_22
    _atom_site_aniso_U_33
    _atom_site_aniso_U_12
    _atom_site_aniso_U_13
    _atom_site_aniso_U_23
    In1 0.04584(16) 0.03230(16) 0.03823(16) 0.00351(10) 0.00593(10) -0.00244(10)
    C1 0.055(2) 0.0314(18) 0.050(2) -0.0074(15) -0.0027(17) -0.0017(15)
    C2 0.053(2) 0.043(2) 0.049(2) -0.0145(16) 0.0001(17) 0.0010(17)
    C3 0.0499(19) 0.050(2) 0.0383(19) -0.0082(16) 0.0037(15) 0.0011(16)
    C4 0.065(3) 0.066(3) 0.063(3) -0.015(2) 0.019(2) -0.001(2)
    C5 0.0528(19) 0.0374(19) 0.0423(19) -0.0021(15) 0.0097(15) -0.0041(16)
    C6 0.0446(16) 0.0293(16) 0.0310(16) -0.0010(13) -0.0014(13) 0.0003(13)
    C7 0.0441(16) 0.0294(16) 0.0296(15) -0.0001(13) 0.0005(12) 0.0001(13)
    C8 0.0510(18) 0.0347(18) 0.0368(18) -0.0004(15) 0.0062(15) -0.0010(15)
    C9 0.062(2) 0.0288(18) 0.046(2) -0.0016(16) -0.0024(17) 0.0004(16)
    C10 0.094(3) 0.034(2) 0.079(3) -0.007(2) 0.010(3) -0.010(2)
    C11 0.055(2) 0.033(2) 0.068(3) -0.0083(17) 0.0037(19) 0.0033(19)
    C12 0.0480(19) 0.040(2) 0.061(2) -0.0027(16) 0.0139(18) 0.0007(18)
    C13 0.095(4) 0.090(4) 0.095(4) 0.046(3) -0.033(3) -0.009(3)
    C14 0.106(5) 0.128(7) 0.128(6) -0.039(5) -0.015(4) 0.048(5)
    N1 0.0435(14) 0.0322(15) 0.0381(15) -0.0012(11) -0.0018(12) -0.0026(12)
    N2 0.0452(15) 0.0282(15) 0.0411(15) -0.0007(11) 0.0057(12) -0.0019(12)
    O1 0.0683(18) 0.0521(17) 0.0504(17) 0.0180(14) -0.0104(14) -0.0038(14)
    O2 0.144(4) 0.099(3) 0.078(3) -0.015(3) 0.008(3) -0.027(3)
    Cl1 0.1109(9) 0.0774(8) 0.0431(6) 0.0324(7) -0.0173(6) -0.0093(6)
    Cl2 0.0772(7) 0.0346(5) 0.0808(7) 0.0035(4) 0.0164(6) -0.0134(5)
    Cl3 0.0636(6) 0.0626(7) 0.1095(10) -0.0022(5) 0.0415(7) -0.0084(7)
_geom_special_details
;
All e.s.d.'s (except the e.s.d. in the dihedral angle between two l.s. planes)
are estimated using the full covariance matrix. The cell e.s.d.'s are taken
into account individually in the estimation of e.s.d.'s in distances, angles
and torsion angles; correlations between e.s.d.'s in cell parameters are only
used when they are defined by crystal symmetry. An approximate (isotropic)
treatment of cell e.s.d.'s is used for estimating e.s.d.'s involving l.s.
planes.
;
loop_
    _geom_bond_atom_site_label_1
    _geom_bond_atom_site_label_2
    _geom_bond_site_symmetry_1
    _geom_bond_site_symmetry_2
    _geom_bond_distance
    _geom_bond_publ_flag
    In1 Cl1 . . 2.4443(13) ?
    In1 Cl2 . . 2.4188(11) ?
    In1 Cl3 . . 2.4192(13) ?
    In1 O1 . . 2.304(3) ?
    In1 N1 . . 2.287(3) ?
    In1 N2 . . 2.290(3) ?
    O1 C13 . . 1.411(7) no
    O1 H1B . . 0.85(6) no
    O2 C14 . . 1.411(9) no
    O2 H2B . . 0.8200 no
    N1 C1 . . 1.329(5) no
    N1 C6 . . 1.348(4) no
    N2 C7 . . 1.347(4) no
    N2 C12 . . 1.334(5) no
    C1 C2 . . 1.378(6) no
    C2 C3 . . 1.379(6) no
    C3 C4 . . 1.507(6) no
    C3 C5 . . 1.394(6) no
    C5 C6 . . 1.386(5) no
    C6 C7 . . 1.483(5) no
    C7 C8 . . 1.387(4) no
    C8 C9 . . 1.389(5) no
    C9 C10 . . 1.500(5) no
    C9 C11 . . 1.376(5) no
    C11 C12 . . 1.381(6) no
    C1 H1 . . 0.9300 no
    C2 H2 . . 0.9300 no
    C4 H4B . . 0.9600 no
    C4 H4C . . 0.9600 no
    C4 H4A . . 0.9600 no
    C5 H5 . . 0.9300 no
    C8 H8 . . 0.9300 no
    C10 H10A . . 0.9600 no
    C10 H10C . . 0.9600 no
    C10 H10B . . 0.9600 no
    C11 H11 . . 0.9300 no
    C12 H12 . . 0.9300 no
    C13 H13C . . 0.9600 no
    C13 H13A . . 0.9600 no
    C13 H13B . . 0.9600 no
    C14 H14A . . 0.9600 no
    C14 H14B . . 0.9600 no
    C14 H14C . . 0.9600 no
loop_
    _geom_contact_atom_site_label_1
    _geom_contact_atom_site_label_2
    _geom_contact_distance
    _geom_contact_site_symmetry_1
    _geom_contact_site_symmetry_2
    _geom_contact_publ_flag
    Cl1 Cl2 3.6456(18) . . no
    Cl1 Cl3 3.646(2) . . no
    Cl1 N1 3.423(3) . . no
    Cl1 N2 3.387(3) . . no
    Cl1 C8 3.368(3) . 4_554 no
    Cl2 O1 3.313(3) . . no
    Cl2 N1 3.419(3) . . no
    Cl2 C13 3.500(7) . . no
    Cl2 C5 3.639(4) . 2_645 no
    Cl2 Cl1 3.6456(18) . . no
    Cl2 C1 3.408(4) . . no
    Cl3 Cl1 3.646(2) . . no
    Cl3 C12 3.411(4) . . no
    Cl3 O1 3.281(3) . . no
    Cl3 N2 3.411(3) . . no
    Cl3 C14 3.650(8) . 4_554 no
    Cl3 O2 3.462(5) . 4_554 no
    Cl1 H10A 3.1300 . 4_554 no
    Cl1 H2B 3.1300 . 4_554 no
    Cl1 H8 3.0400 . 4_554 no
    Cl1 H2 2.7700 . 2_655 no
    Cl1 H10B 3.0700 . 2_645 no
    Cl2 H14B 3.0600 . 2_745 no
    Cl2 H13B 2.9900 . . no
    Cl2 H4A 3.0100 . 2_645 no
    Cl2 H1 2.7600 . . no
    Cl3 H14A 3.1100 . 2_745 no
    Cl3 H12 2.7800 . . no
    Cl3 H11 2.9600 . 2_745 no
    Cl3 H2B 2.7700 . 4_554 no
    O1 Cl2 3.313(3) . . no
    O1 Cl3 3.281(3) . . no
    O1 O2 2.648(6) . . no
    O1 N1 2.969(4) . . no
    O1 N2 2.987(4) . . no
    O2 Cl3 3.462(5) . 4_555 no
    O2 O1 2.648(6) . . no
    O2 C13 3.277(8) . . no
    O2 H1B 1.83(6) . . no
    N1 Cl2 3.419(3) . . no
    N1 O1 2.969(4) . . no
    N1 N2 2.678(4) . . no
    N1 Cl1 3.423(3) . . no
    N1 C7 2.408(4) . . no
    N2 N1 2.678(4) . . no
    N2 Cl1 3.387(3) . . no
    N2 Cl3 3.411(3) . . no
    N2 C6 2.403(4) . . no
    N2 O1 2.987(4) . . no
    N2 H1B 2.75(6) . . no
    C1 C7 3.579(5) . 2_645 no
    C1 C8 3.450(5) . 2_645 no
    C2 C7 3.566(5) . 2_645 no
    C2 C12 3.591(6) . 2_645 no
    C5 Cl2 3.639(4) . 2_655 no
    C7 C1 3.579(5) . 2_655 no
    C7 C2 3.566(5) . 2_655 no
    C8 C1 3.450(5) . 2_655 no
    C8 Cl1 3.368(3) . 4_555 no
    C12 C2 3.591(6) . 2_655 no
    C12 C14 3.578(9) . . no
    C13 O2 3.277(8) . . no
    C14 Cl3 3.650(8) . 4_555 no
    C14 C12 3.578(9) . . no
    C1 H4B 3.0300 . 3_656 no
    C5 H8 2.6900 . . no
    C8 H5 2.6800 . . no
    C14 H1B 2.79(6) . . no
    H1 Cl2 2.7600 . . no
    H1B O2 1.83(6) . . no
    H1B C14 2.79(6) . . no
    H1B H2B 2.4600 . . no
    H2 H4C 2.3900 . . no
    H2 Cl1 2.7700 . 2_645 no
    H2B H1B 2.4600 . . no
    H2B Cl1 3.1300 . 4_555 no
    H2B Cl3 2.7700 . 4_555 no
    H4A Cl2 3.0100 . 2_655 no
    H4B C1 3.0300 . 3_656 no
    H4C H2 2.3900 . . no
    H5 H8 2.1300 . . no
    H5 C8 2.6800 . . no
    H8 H5 2.1300 . . no
    H8 C5 2.6900 . . no
    H8 Cl1 3.0400 . 4_555 no
    H10A Cl1 3.1300 . 4_555 no
    H10B Cl1 3.0700 . 2_655 no
    H10C H11 2.3800 . . no
    H11 Cl3 2.9600 . 2_755 no
    H11 H10C 2.3800 . . no
    H12 H13A 2.4800 . 2_755 no
    H12 Cl3 2.7800 . . no
    H13A H12 2.4800 . 2_745 no
    H13B Cl2 2.9900 . . no
    H13C H13C 2.2800 . 3_756 no
    H14A Cl3 3.1100 . 2_755 no
    H14B Cl2 3.0600 . 2_755 no
loop_
    _geom_angle_atom_site_label_1
    _geom_angle_atom_site_label_2
    _geom_angle_atom_site_label_3
    _geom_angle_site_symmetry_1
    _geom_angle_site_symmetry_2
    _geom_angle_site_symmetry_3
    _geom_angle
    _geom_angle_publ_flag
    Cl1 In1 Cl2 . . . 97.12(5) ?
    Cl1 In1 Cl3 . . . 97.14(5) ?
    Cl1 In1 O1 . . . 171.08(9) ?
    Cl1 In1 N1 . . . 92.63(8) ?
    Cl1 In1 N2 . . . 91.30(8) ?
    Cl2 In1 Cl3 . . . 100.80(4) ?
    Cl2 In1 O1 . . . 89.07(8) ?
    Cl2 In1 N1 . . . 93.13(8) ?
    Cl2 In1 N2 . . . 162.96(8) ?
    Cl3 In1 O1 . . . 87.96(9) ?
    Cl3 In1 N1 . . . 161.82(8) ?
    Cl3 In1 N2 . . . 92.79(7) ?
    O1 In1 N1 . . . 80.58(11) ?
    O1 In1 N2 . . . 81.11(10) ?
    N1 In1 N2 . . . 71.62(10) ?
    In1 O1 C13 . . . 124.8(4) no
    C13 O1 H1B . . . 115(4) no
    In1 O1 H1B . . . 115(4) no
    C14 O2 H2B . . . 109.00 no
    In1 N1 C1 . . . 123.1(3) no
    In1 N1 C6 . . . 117.8(2) no
    C1 N1 C6 . . . 119.2(3) no
    C7 N2 C12 . . . 118.8(3) no
    In1 N2 C7 . . . 117.9(2) no
    In1 N2 C12 . . . 123.3(2) no
    N1 C1 C2 . . . 122.6(4) no
    C1 C2 C3 . . . 119.7(4) no
    C2 C3 C4 . . . 122.0(4) no
    C4 C3 C5 . . . 120.5(4) no
    C2 C3 C5 . . . 117.5(4) no
    C3 C5 C6 . . . 120.2(4) no
    N1 C6 C7 . . . 116.5(3) no
    N1 C6 C5 . . . 120.8(3) no
    C5 C6 C7 . . . 122.7(3) no
    N2 C7 C6 . . . 116.2(3) no
    N2 C7 C8 . . . 121.2(3) no
    C6 C7 C8 . . . 122.7(3) no
    C7 C8 C9 . . . 120.0(3) no
    C8 C9 C11 . . . 117.8(3) no
    C8 C9 C10 . . . 120.2(3) no
    C10 C9 C11 . . . 122.0(3) no
    C9 C11 C12 . . . 119.6(4) no
    N2 C12 C11 . . . 122.5(4) no
    C2 C1 H1 . . . 119.00 no
    N1 C1 H1 . . . 119.00 no
    C3 C2 H2 . . . 120.00 no
    C1 C2 H2 . . . 120.00 no
    C3 C4 H4A . . . 109.00 no
    C3 C4 H4C . . . 110.00 no
    H4A C4 H4B . . . 109.00 no
    C3 C4 H4B . . . 109.00 no
    H4B C4 H4C . . . 109.00 no
    H4A C4 H4C . . . 110.00 no
    C3 C5 H5 . . . 120.00 no
    C6 C5 H5 . . . 120.00 no
    C9 C8 H8 . . . 120.00 no
    C7 C8 H8 . . . 120.00 no
    C9 C10 H10A . . . 109.00 no
    C9 C10 H10C . . . 109.00 no
    H10A C10 H10B . . . 109.00 no
    H10A C10 H10C . . . 109.00 no
    H10B C10 H10C . . . 110.00 no
    C9 C10 H10B . . . 110.00 no
    C12 C11 H11 . . . 120.00 no
    C9 C11 H11 . . . 120.00 no
    N2 C12 H12 . . . 119.00 no
    C11 C12 H12 . . . 119.00 no
    O1 C13 H13B . . . 110.00 no
    O1 C13 H13C . . . 110.00 no
    O1 C13 H13A . . . 109.00 no
    H13A C13 H13C . . . 109.00 no
    H13B C13 H13C . . . 109.00 no
    H13A C13 H13B . . . 109.00 no
    O2 C14 H14A . . . 109.00 no
    O2 C14 H14B . . . 109.00 no
    O2 C14 H14C . . . 109.00 no
    H14A C14 H14B . . . 110.00 no
    H14A C14 H14C . . . 109.00 no
    H14B C14 H14C . . . 109.00 no
loop_
    _geom_torsion_atom_site_label_1
    _geom_torsion_atom_site_label_2
    _geom_torsion_atom_site_label_3
    _geom_torsion_atom_site_label_4
    _geom_torsion_site_symmetry_1
    _geom_torsion_site_symmetry_2
    _geom_torsion_site_symmetry_3
    _geom_torsion_site_symmetry_4
    _geom_torsion
    _geom_torsion_publ_flag
    Cl2 In1 O1 C13 . . . . 38.9(4) no
    Cl3 In1 O1 C13 . . . . -62.0(4) no
    N1 In1 O1 C13 . . . . 132.2(4) no
    N2 In1 O1 C13 . . . . -155.1(4) no
    Cl1 In1 N1 C1 . . . . 90.5(3) no
    Cl1 In1 N1 C6 . . . . -89.8(2) no
    Cl2 In1 N1 C1 . . . . -6.8(3) no
    Cl2 In1 N1 C6 . . . . 173.0(2) no
    O1 In1 N1 C1 . . . . -95.4(3) no
    O1 In1 N1 C6 . . . . 84.4(2) no
    N2 In1 N1 C1 . . . . -179.0(3) no
    N2 In1 N1 C6 . . . . 0.7(2) no
    Cl1 In1 N2 C7 . . . . 92.9(2) no
    Cl1 In1 N2 C12 . . . . -87.6(3) no
    Cl3 In1 N2 C7 . . . . -169.9(2) no
    Cl3 In1 N2 C12 . . . . 9.7(3) no
    O1 In1 N2 C7 . . . . -82.4(2) no
    O1 In1 N2 C12 . . . . 97.1(3) no
    N1 In1 N2 C7 . . . . 0.5(2) no
    N1 In1 N2 C12 . . . . -179.9(3) no
    In1 N1 C1 C2 . . . . -179.1(3) no
    C6 N1 C1 C2 . . . . 1.2(6) no
    In1 N1 C6 C5 . . . . 177.9(2) no
    C1 N1 C6 C5 . . . . -2.4(5) no
    In1 N1 C6 C7 . . . . -1.8(4) no
    C1 N1 C6 C7 . . . . 178.0(3) no
    In1 N2 C12 C11 . . . . -176.9(3) no
    C7 N2 C12 C11 . . . . 2.7(6) no
    In1 N2 C7 C8 . . . . 177.9(2) no
    In1 N2 C7 C6 . . . . -1.6(4) no
    C12 N2 C7 C6 . . . . 178.8(3) no
    C12 N2 C7 C8 . . . . -1.7(5) no
    N1 C1 C2 C3 . . . . 0.6(7) no
    C1 C2 C3 C5 . . . . -1.2(6) no
    C1 C2 C3 C4 . . . . 177.6(4) no
    C2 C3 C5 C6 . . . . 0.1(6) no
    C4 C3 C5 C6 . . . . -178.8(4) no
    C3 C5 C6 C7 . . . . -178.6(3) no
    C3 C5 C6 N1 . . . . 1.8(5) no
    C5 C6 C7 N2 . . . . -177.4(3) no
    C5 C6 C7 C8 . . . . 3.1(5) no
    N1 C6 C7 N2 . . . . 2.3(4) no
    N1 C6 C7 C8 . . . . -177.2(3) no
    C6 C7 C8 C9 . . . . 178.6(3) no
    N2 C7 C8 C9 . . . . -0.9(5) no
    C7 C8 C9 C11 . . . . 2.6(5) no
    C7 C8 C9 C10 . . . . -175.0(3) no
    C8 C9 C11 C12 . . . . -1.7(6) no
    C10 C9 C11 C12 . . . . 175.9(4) no
    C9 C11 C12 N2 . . . . -1.0(6) no
loop_
    _geom_hbond_atom_site_label_D
    _geom_hbond_atom_site_label_H
    _geom_hbond_atom_site_label_A
    _geom_hbond_site_symmetry_A
    _geom_hbond_distance_DH
    _geom_hbond_distance_HA
    _geom_hbond_distance_DA
    _geom_hbond_angle_DHA
    _geom_hbond_publ_flag
    O1 H1B O2 . 0.85(6) 1.83(6) 2.648(6) 161(6) yes
    O2 H2B Cl3 4_555 0.82 2.77 3.462(5) 143 yes
    C1 H1 Cl2 . 0.93 2.76 3.408(4) 128 yes
    C2 H2 Cl1 2_645 0.93 2.77 3.681(4) 167 yes
    C12 H12 Cl3 . 0.93 2.78 3.411(4) 126 yes
data_global
_journal_date_recd_electronic     2012-08-02
_journal_date_accepted     2012-08-11
_journal_name_full     'Acta Crystallographica, Section E'
_journal_year     2012
_journal_volume     68
_journal_issue      9
_journal_page_first     m1189
_journal_page_last     m1190
_journal_paper_category     QM
_journal_paper_doi     10.1107/S1600536812035490
_journal_coeditor_code     HY2578
_publ_contact_author_name     'Shirvan, Sadif A.'
_publ_contact_author_address
;
       Department of Chemistry
       Islamic Azad University
       Omidieh Branch
       Omidieh
       Iran
;
_publ_contact_author_email     'sadif_shirvan1@yahoo.com'
_publ_contact_author_fax     '0098 0652-3222533'
_publ_contact_author_phone     '0098 0652-3222533'
_publ_section_title
;\
Trichlorido(4,4'-dimethyl-2,2'-bipyridine-\k^2^<i>N</i>,<i>N</i>')(methanol-\
\k<i>O</i>)indium(III) methanol monosolvate
;
loop_
    _publ_author_name
    _publ_author_address
    'Shirvan, Sadif A.'
;      Department of Chemistry
       Islamic Azad University
       Omidieh Branch
       Omidieh
       Iran
;
    'Haydari Dezfuli, Sara'
;      Department of Chemistry
       Islamic Azad University
       Omidieh Branch
       Omidieh
       Iran
;
