# Supplementary material for: Trichlorido(4,4′-dimethyl-2,2′-bipyridine-κ2 N,N′)(methanol-κO)indium(III) methanol monosolvate
Source: Acta Crystallogr Sect E Struct Rep Online. 2012 Aug 23;68(Pt 9):m1189–90. doi: 10.1107/S1600536812035490 (PMC3435608; doi:10.1107/S1600536812035490)
Supplement: Supplementary file 2 [file e-68-m1189-Isup2.hkl]

# 
# h,k,l, Fc-squared, Fo-squared, sigma(Fo-squared) and status flag 
# 
data_I
_shelx_title 'InCl3' 
_shelx_refln_list_code          4 
_shelx_F_calc_maximum      219.53 
_exptl_crystal_F_000       104.00 
_reflns_d_resolution_high  0.8107 
 
loop_ 
 _symmetry_equiv_pos_as_xyz 
 'x, y, z' 
 '-x, y+1/2, -z+1/2' 
 '-x, -y, -z' 
 'x, -y-1/2, z-1/2' 
 
_cell_length_a    12.0318 
_cell_length_b    10.3751 
_cell_length_c    15.2626 
_cell_angle_alpha  90.000 
_cell_angle_beta   91.981 
_cell_angle_gamma  90.000 
 
_shelx_F_squared_multiplier     1.000 
 
loop_ 
 _refln_index_h 
 _refln_index_k 
 _refln_index_l 
 _refln_F_squared_calc 
 _refln_F_squared_meas 
 _refln_F_squared_sigma 
 _refln_observed_status 
   1   0   0     2028.88     1849.50     45.76 o 
   2   0   0    38814.54    32529.10    157.91 o 
   3   0   0     1961.00     2264.45     30.65 o 
   4   0   0    17602.74    15685.69     59.96 o 
   5   0   0     4073.55     3959.62     44.80 o 
   6   0   0    18632.46    16436.39    106.87 o 
   7   0   0     6424.43     5622.13     83.35 o 
   8   0   0     3062.78     2808.84    124.53 o 
   9   0   0     2393.21     2465.40     25.30 o 
  10   0   0     4777.31     4753.85    151.24 o 
  11   0   0     2057.66     2216.76     49.69 o 
  12   0   0      610.89      590.99     17.03 o 
  13   0   0     1182.05     1132.52     84.54 o 
  14   0   0      126.04      163.03     24.12 o 
   1   1   0    21277.22    21391.29    647.91 o 
   2   1   0       97.64       42.32     16.69 o 
   3   1   0     1204.89     1147.16     17.27 o 
   4   1   0     1027.85      948.42     15.96 o 
   5   1   0      542.32      465.64     12.71 o 
   6   1   0     1918.44     1728.36     35.45 o 
   7   1   0      928.89      933.70     18.64 o 
   8   1   0       20.84       50.96     12.38 o 
   9   1   0      552.99      537.18     13.36 o 
  10   1   0        4.77       15.65     10.58 o 
  11   1   0      459.51      446.22     14.59 o 
  12   1   0        8.25       28.62     13.25 o 
  13   1   0       12.81        0.00     18.93 o 
  14   1   0        6.84        0.00     14.54 o 
   0   2   0    19268.40    22280.11    342.19 o 
   1   2   0     1753.46     2073.97     39.29 o 
   2   2   0     9431.97     9539.20    324.93 o 
   3   2   0      935.98     1060.49     16.54 o 
   4   2   0     2754.75     2299.75     41.73 o 
   5   2   0     1917.34     1631.42     16.74 o 
   6   2   0     2640.68     2480.59     26.51 o 
   7   2   0      234.03      243.84     19.75 o 
   8   2   0      348.22      314.51     10.92 o 
   9   2   0      388.36      375.99     16.19 o 
  10   2   0      517.46      507.60     13.33 o 
  11   2   0      785.45      816.02     26.65 o 
  12   2   0      191.68      232.28     25.03 o 
  13   2   0      650.56      707.18     22.02 o 
  14   2   0      196.83      235.15     22.88 o 
   1   3   0    23193.88    26180.28    803.18 o 
   2   3   0      200.21      212.54     19.29 o 
   3   3   0     8853.26     8240.90    272.52 o 
   4   3   0     3340.81     3066.39     72.05 o 
   5   3   0     8283.00     7253.98    145.47 o 
   6   3   0     7441.30     6934.54    173.05 o 
   7   3   0     4283.66     3687.54     88.59 o 
   8   3   0     1407.00     1381.49     18.21 o 
   9   3   0     3784.72     3577.45     91.80 o 
  10   3   0      657.25      637.74     27.82 o 
  11   3   0      934.49      918.14     21.50 o 
  12   3   0     1310.64     1436.98     39.77 o 
  13   3   0      192.52      202.23     20.85 o 
  14   3   0      357.69      439.84     21.12 o 
   0   4   0    10707.77    12493.10    451.63 o 
   1   4   0       39.79       43.39     14.54 o 
   2   4   0      738.74      683.80     18.42 o 
   3   4   0      896.94      692.44     39.10 o 
   4   4   0      248.64      177.11     15.64 o 
   5   4   0      837.44      826.85     17.36 o 
   6   4   0      494.58      567.41     20.45 o 
   7   4   0     3235.34     3146.75     62.66 o 
   8   4   0        6.24       21.72     15.34 o 
   9   4   0       98.20       59.52     16.17 o 
  10   4   0      344.87      395.85     30.61 o 
  11   4   0      378.59      444.60     17.00 o 
  12   4   0       12.98        0.00     19.81 o 
  13   4   0       28.00       20.88     19.93 o 
  14   4   0        0.00        0.00     17.96 o 
   1   5   0    16575.22    18362.97    410.77 o 
   2   5   0      542.04      509.71     17.52 o 
   3   5   0    19636.31    20199.90    254.52 o 
   4   5   0     4310.19     4043.63    220.12 o 
   5   5   0     4272.25     3952.91    104.14 o 
   6   5   0      232.13      245.60     15.77 o 
   7   5   0     7921.21     7675.50    141.00 o 
   8   5   0      863.72      861.82     18.81 o 
   9   5   0     3683.46     3522.66     22.61 o 
  10   5   0      361.35      342.82     17.59 o 
  11   5   0      224.60      239.90     18.19 o 
  12   5   0      426.77      438.86     20.54 o 
  13   5   0      420.75      427.79     23.30 o 
   0   6   0     5428.91     6181.57    305.59 o 
   1   6   0       20.25       13.76     14.09 o 
   2   6   0     4671.75     4955.24    112.10 o 
   3   6   0       50.68       59.80     14.74 o 
   4   6   0      956.05      905.35     34.59 o 
   5   6   0      494.02      521.74     28.04 o 
   6   6   0     3325.61     3260.84     74.28 o 
   7   6   0      168.51      177.29     21.53 o 
   8   6   0     2745.62     2706.03     77.24 o 
   9   6   0       89.60       81.61     14.93 o 
  10   6   0      430.60      375.56     18.37 o 
  11   6   0       81.63       91.81     17.35 o 
  12   6   0      149.62      153.64     16.80 o 
  13   6   0      220.86      237.19     30.02 o 
   1   7   0     1405.07     1516.04     52.27 o 
   2   7   0       18.38       26.85     15.25 o 
   3   7   0        1.49        8.53     15.76 o 
   4   7   0      209.77      223.11     19.62 o 
   5   7   0      242.67      215.38     20.36 o 
   6   7   0      312.50      298.80     19.40 o 
   7   7   0       14.73       16.64     16.63 o 
   8   7   0      336.63      302.38     15.39 o 
   9   7   0       52.15       53.39     15.50 o 
  10   7   0        8.14       18.84     19.57 o 
  11   7   0        9.01       19.59     19.34 o 
  12   7   0       39.82       53.19     21.65 o 
   0   8   0     3249.42     3311.15     44.15 o 
   1   8   0      423.76      427.45     17.92 o 
   2   8   0     2273.17     2427.55     60.76 o 
   3   8   0     1416.79     1443.64     58.03 o 
   4   8   0     3671.35     3797.68    153.75 o 
   5   8   0      867.46      806.39     45.11 o 
   6   8   0     3268.82     3213.42    189.64 o 
   7   8   0       15.23        0.00     17.47 o 
   8   8   0     1828.31     1653.06     47.14 o 
   9   8   0      365.79      389.09     33.27 o 
  10   8   0      394.24      416.28     21.61 o 
  11   8   0      170.55      158.67     18.62 o 
   1   9   0     2242.06     2406.14    111.22 o 
   2   9   0      105.43      126.53     17.41 o 
   3   9   0     2789.14     2990.26     74.27 o 
   4   9   0      546.55      578.68     29.06 o 
   5   9   0     1257.03     1265.22     65.38 o 
   6   9   0      267.59      298.95     33.55 o 
   7   9   0     1434.17     1508.82     83.03 o 
   8   9   0      385.79      380.55     21.42 o 
   9   9   0      618.33      594.88     21.68 o 
  10   9   0      332.41      343.50     20.57 o 
   0  10   0     1739.91     1662.95     37.99 o 
   1  10   0        0.81        0.00     21.42 o 
   2  10   0      143.57      168.17     18.82 o 
   3  10   0      179.96      193.58     19.70 o 
   4  10   0      425.94      393.32     17.38 o 
   5  10   0        1.44       18.71     16.66 o 
   6  10   0      466.00      436.48     23.67 o 
   7  10   0        1.63       27.62     17.68 o 
   8  10   0        0.75       23.65     17.99 o 
   9  10   0       28.32       48.86     19.08 o 
   1  11   0      636.77      678.24     34.68 o 
   2  11   0       16.71       23.89     24.98 o 
   3  11   0      886.65      877.97     50.82 o 
   4  11   0       42.76       42.06     17.02 o 
   5  11   0      889.32      874.83     45.99 o 
   6  11   0        0.53        9.43     19.64 o 
   7  11   0      525.32      516.89     40.78 o 
   0  12   0      461.23      431.42     38.72 o 
   1  12   0        0.07       10.86     27.65 o 
   2  12   0     1055.41      981.67     64.47 o 
   3  12   0      168.91      159.97     21.73 o 
   4  12   0     1031.12      972.82     44.12 o 
   5  12   0      120.90       91.63     21.07 o 
 -14   1   1      350.93      439.98     29.57 o 
 -13   1   1      196.88      201.47     13.71 o 
 -12   1   1     1215.02     1276.64     17.40 o 
 -11   1   1     1680.63     1678.48     25.93 o 
 -10   1   1     1655.36     1682.48     29.51 o 
  -9   1   1     2456.79     2371.22     35.60 o 
  -8   1   1     2639.84     2380.80     29.88 o 
  -7   1   1     1411.60     1262.55     14.19 o 
  -6   1   1     4124.92     3736.91     28.47 o 
  -5   1   1    13923.67    12795.42    226.78 o 
  -4   1   1     1251.96     1108.29     15.82 o 
  -3   1   1    21482.96    18591.13    249.39 o 
  -2   1   1    18439.45    16783.95    330.43 o 
  -1   1   1    25325.36    23763.13    410.40 o 
   0   1   1      949.11     1486.53     40.20 o 
   1   1   1    38663.72    36860.63   2444.40 o 
   2   1   1       14.47       31.02     13.25 o 
   3   1   1      143.10      104.90     13.07 o 
   4   1   1        0.42        6.52     10.12 o 
   5   1   1    18095.13    15893.07    146.97 o 
   6   1   1     3724.42     3380.65     60.19 o 
   7   1   1    15017.93    13816.53    175.50 o 
   8   1   1      126.94      115.31     12.53 o 
   9   1   1     4913.42     4663.49     68.22 o 
  10   1   1      227.94      220.26     12.75 o 
  11   1   1     2751.94     2871.90     32.87 o 
  12   1   1      808.82      928.81     23.35 o 
  13   1   1      352.00      374.03     13.85 o 
  14   1   1      276.64      357.34     26.26 o 
 -14   2   1      126.26      167.57     18.02 o 
 -13   2   1      190.69      208.60     16.18 o 
 -12   2   1      384.38      340.72     16.26 o 
 -11   2   1     1465.40     1607.59     23.37 o 
 -10   2   1     2066.26     2010.86     45.31 o 
  -9   2   1      206.35      195.74     12.56 o 
  -8   2   1      132.39      131.25     12.30 o 
  -7   2   1      825.54      657.80     12.91 o 
  -6   2   1      944.44      803.64     14.01 o 
  -5   2   1      229.71      207.60     12.55 o 
  -4   2   1     7849.11     7466.47     92.47 o 
  -3   2   1     3889.57     3973.71     52.79 o 
  -2   2   1     6876.91     6368.03     85.10 o 
  -1   2   1     4856.06     5907.71    340.86 o 
   0   2   1    23567.94    27220.47    826.78 o 
   1   2   1     2595.59     2998.09    173.50 o 
   2   2   1      403.76      377.00     16.59 o 
   3   2   1        9.65        8.23     11.40 o 
   4   2   1       30.17       74.34     10.37 o 
   5   2   1       69.34      101.25     13.60 o 
   6   2   1     6953.95     6531.45     52.42 o 
   7   2   1     1218.71     1093.73     31.38 o 
   8   2   1     1601.82     1524.15     17.72 o 
   9   2   1       17.57        5.88     10.82 o 
  10   2   1     1214.84     1257.63     23.94 o 
  11   2   1      785.51      827.11     13.38 o 
  12   2   1      893.66      914.22     28.37 o 
  13   2   1      183.91      221.28     15.04 o 
  14   2   1       78.31       72.88     14.89 o 
 -14   3   1        8.05        0.00     21.50 o 
 -13   3   1       87.59      104.90     17.07 o 
 -12   3   1       45.06       56.02     18.49 o 
 -11   3   1       36.42       44.53     17.48 o 
 -10   3   1      594.45      611.49     17.28 o 
  -9   3   1      247.94      268.02     13.39 o 
  -8   3   1        0.07       42.30     14.22 o 
  -7   3   1      619.40      583.34     14.85 o 
  -6   3   1       28.59       37.85     14.88 o 
  -5   3   1      324.03      311.73     17.29 o 
  -4   3   1     1861.97     1825.53     21.78 o 
  -3   3   1     1911.93     2074.13     39.68 o 
  -2   3   1       55.62       68.02     18.59 o 
  -1   3   1        0.29        4.99     16.03 o 
   0   3   1     9669.69    11728.65    181.69 o 
   1   3   1     1517.48     1762.32     29.28 o 
   2   3   1       11.88       11.43     12.50 o 
   3   3   1     3860.23     3874.58    169.16 o 
   4   3   1       77.26       50.85     12.01 o 
   5   3   1      985.99     1102.22     31.76 o 
   6   3   1      721.71      695.54     14.28 o 
   7   3   1        1.55       24.64     11.30 o 
   8   3   1      195.94      168.56     11.05 o 
   9   3   1      315.54      306.90     13.11 o 
  10   3   1       11.24       38.06     13.62 o 
  11   3   1       29.29       41.11     13.31 o 
  12   3   1       12.76       25.45     13.07 o 
  13   3   1       61.52       88.69     15.79 o 
  14   3   1        0.08       11.65     17.21 o 
 -14   4   1       76.80       67.82     29.78 o 
 -13   4   1      606.37      625.77     21.53 o 
 -12   4   1      616.87      636.74     18.28 o 
 -11   4   1     1868.64     1825.48     25.75 o 
 -10   4   1      509.67      520.37     25.96 o 
  -9   4   1      627.58      572.69     30.34 o 
  -8   4   1     6071.23     5621.75     62.56 o 
  -7   4   1     4128.34     3766.83     57.19 o 
  -6   4   1     5604.86     5109.44     92.17 o 
  -5   4   1     7591.99     7200.26    179.26 o 
  -4   4   1    11308.33    10033.34    254.33 o 
  -3   4   1      911.97      789.35     22.85 o 
  -2   4   1    46746.74    56528.26    155.68 o 
  -1   4   1     4296.09     5104.73    113.01 o 
   0   4   1    28882.40    32500.81    647.80 o 
   1   4   1      250.40      267.83     16.12 o 
   2   4   1    34293.20    33846.88   1634.77 o 
   3   4   1        8.88       23.68     14.06 o 
   4   4   1    10899.33    10407.76    464.46 o 
   5   4   1      927.82      932.43     20.01 o 
   6   4   1     9633.86     8959.81    217.59 o 
   7   4   1      132.08      110.27     13.64 o 
   8   4   1     7865.01     7471.99    232.91 o 
   9   4   1      891.56      917.65     29.26 o 
  10   4   1     2158.40     2033.75     34.34 o 
  11   4   1      774.30      805.30     26.74 o 
  12   4   1      966.04      919.19     35.09 o 
  13   4   1      388.50      479.78     31.45 o 
  14   4   1      295.59      325.27     37.21 o 
 -13   5   1       29.43       37.86     16.87 o 
 -12   5   1      312.08      290.42     23.67 o 
 -11   5   1      317.17      316.59     18.90 o 
 -10   5   1      672.54      671.96     18.51 o 
  -9   5   1     1021.56      952.63     22.23 o 
  -8   5   1      754.44      779.62     18.49 o 
  -7   5   1      240.71      250.82     16.32 o 
  -6   5   1     1012.31      959.97     16.43 o 
  -5   5   1     2558.74     2412.35     54.36 o 
  -4   5   1      527.80      582.66     30.26 o 
  -3   5   1     3545.12     3796.36    236.62 o 
  -2   5   1        5.74        0.00     15.25 o 
  -1   5   1    11169.09    13057.16    287.58 o 
   0   5   1     1079.90     1351.57     35.85 o 
   1   5   1     6803.26     7694.11    125.54 o 
   2   5   1        3.66       12.04     15.24 o 
   3   5   1     3098.51     3026.39    156.37 o 
   4   5   1       17.14       56.43     11.73 o 
   5   5   1     3072.71     3053.16    116.41 o 
   6   5   1      492.55      476.95     18.11 o 
   7   5   1     2707.03     2437.35     63.51 o 
   8   5   1      489.72      469.77     30.55 o 
   9   5   1      955.28      965.95     33.36 o 
  10   5   1       10.27        1.20     18.26 o 
  11   5   1      349.22      311.58     14.65 o 
  12   5   1      205.96      237.23     23.22 o 
  13   5   1       44.15       34.42     19.60 o 
 -13   6   1      191.97      199.36     23.19 o 
 -12   6   1      166.02      204.67     20.46 o 
 -11   6   1      253.06      219.26     17.49 o 
 -10   6   1       94.95      130.70     17.76 o 
  -9   6   1      131.74      157.85     16.59 o 
  -8   6   1     1075.85     1026.65     18.99 o 
  -7   6   1       32.49       39.25     16.18 o 
  -6   6   1     1377.76     1268.12     41.16 o 
  -5   6   1     2358.23     2387.36     39.27 o 
  -4   6   1      593.16      626.37     32.78 o 
  -3   6   1     4429.52     4619.96    278.90 o 
  -2   6   1     5727.14     6185.75    171.70 o 
  -1   6   1       72.06       41.27     14.78 o 
   0   6   1      366.72      511.43     25.24 o 
   1   6   1        6.29        0.00     14.26 o 
   2   6   1     4445.77     4893.82    123.82 o 
   3   6   1      407.58      354.79     26.20 o 
   4   6   1     1752.56     1652.45     50.06 o 
   5   6   1      388.04      407.28     35.53 o 
   6   6   1      569.23      543.64     16.56 o 
   7   6   1      139.75      144.30     16.67 o 
   8   6   1     1186.81     1126.42     21.60 o 
   9   6   1      166.43      147.93     15.57 o 
  10   6   1        8.38        7.41     17.33 o 
  11   6   1      349.92      332.14     19.68 o 
  12   6   1      179.95      195.32     18.21 o 
  13   6   1       49.04       68.15     20.17 o 
 -12   7   1      476.10      466.38     20.05 o 
 -11   7   1      309.52      323.86     20.65 o 
 -10   7   1      932.26      866.48     20.68 o 
  -9   7   1      787.95      719.30     19.39 o 
  -8   7   1     2006.78     1894.06     42.83 o 
  -7   7   1     2727.41     2635.83     64.23 o 
  -6   7   1      562.69      486.50     15.78 o 
  -5   7   1     1056.59     1197.61     61.60 o 
  -4   7   1     3009.23     3150.16    155.42 o 
  -3   7   1     4370.46     4688.78    192.15 o 
  -2   7   1      258.94      325.27     17.04 o 
  -1   7   1     4571.50     5154.90    116.48 o 
   0   7   1      823.36      886.46     28.25 o 
   1   7   1     5253.65     5761.49    141.97 o 
   2   7   1       54.63       47.69     15.53 o 
   3   7   1     9632.54     9776.76    469.18 o 
   4   7   1      408.83      400.84     20.77 o 
   5   7   1     3804.12     3627.22    155.50 o 
   6   7   1       41.03       57.64     17.17 o 
   7   7   1     2200.17     2099.88     88.83 o 
   8   7   1       25.88       44.52     14.85 o 
   9   7   1      630.74      622.58     28.07 o 
  10   7   1      567.84      500.47     17.61 o 
  11   7   1       75.68       78.15     17.58 o 
  12   7   1      390.56      392.13     20.53 o 
 -11   8   1      306.76      278.29     19.77 o 
 -10   8   1       76.79      109.38     20.39 o 
  -9   8   1     1012.08      983.51     21.19 o 
  -8   8   1      368.05      410.64     26.27 o 
  -7   8   1     1098.24     1106.70     86.83 o 
  -6   8   1      643.94      627.08     34.30 o 
  -5   8   1      379.20      450.90     23.94 o 
  -4   8   1     1440.64     1409.07     46.54 o 
  -3   8   1     1186.21     1222.60     47.38 o 
  -2   8   1     3224.66     3374.37    102.76 o 
  -1   8   1      893.55      925.20     40.25 o 
   0   8   1      924.08      928.52     23.26 o 
   1   8   1      159.37      164.59     21.63 o 
   2   8   1     1240.44     1355.66     30.26 o 
   3   8   1      198.54      226.47     14.36 o 
   4   8   1     3432.87     3429.05    174.94 o 
   5   8   1      578.59      582.77     44.07 o 
   6   8   1     1616.07     1620.93    107.67 o 
   7   8   1       90.41      106.31     20.24 o 
   8   8   1      363.45      351.72     27.19 o 
   9   8   1      351.59      322.37     22.12 o 
  10   8   1      146.88      132.10     19.24 o 
  11   8   1      149.00      143.73     18.03 o 
 -10   9   1      254.06      252.86     20.32 o 
  -9   9   1      331.50      316.07     25.78 o 
  -8   9   1      443.71      463.33     18.23 o 
  -7   9   1     1442.06     1377.95     70.07 o 
  -6   9   1      654.46      602.02     26.19 o 
  -5   9   1     1658.60     1679.31    107.04 o 
  -4   9   1     1348.85     1206.20     66.54 o 
  -3   9   1     2288.89     2361.96     85.56 o 
  -2   9   1      180.78      182.88     18.32 o 
  -1   9   1     3408.38     3170.85     83.32 o 
   0   9   1      669.94      650.84     23.21 o 
   1   9   1     9510.37     9661.99    326.69 o 
   2   9   1      178.34      174.22     17.29 o 
   3   9   1     4439.44     4234.34    168.58 o 
   4   9   1        6.52        0.00     15.06 o 
   5   9   1     1983.16     1978.20    132.92 o 
   6   9   1       48.72       48.01     16.53 o 
   7   9   1     1666.46     1570.43     69.55 o 
   8   9   1       24.25       32.24     24.06 o 
   9   9   1      451.01      456.83     19.65 o 
  10   9   1      202.68      246.10     22.36 o 
  -9  10   1      286.90      262.50     20.03 o 
  -8  10   1      804.49      798.17     53.68 o 
  -7  10   1      149.95      178.98     18.04 o 
  -6  10   1     1857.61     1769.11    103.28 o 
  -5  10   1      637.48      646.94     34.51 o 
  -4  10   1     1505.67     1449.05     59.06 o 
  -3  10   1      813.16      814.65     48.53 o 
  -2  10   1     2045.64     2078.18    101.52 o 
  -1  10   1       34.18       33.51     22.57 o 
   0  10   1     2550.11     2466.78     99.29 o 
   1  10   1      182.41      182.94     22.03 o 
   2  10   1     2601.48     2814.96    114.96 o 
   3  10   1       45.12       37.82     15.94 o 
   4  10   1     2303.98     2212.20    110.74 o 
   5  10   1      256.47      241.29     18.79 o 
   6  10   1     1058.02      984.40     43.46 o 
   7  10   1       28.17       40.31     16.83 o 
   8  10   1      796.07      783.04     40.99 o 
   9  10   1      213.15      245.67     20.11 o 
  -7  11   1      178.09      174.84     22.18 o 
  -6  11   1       22.03       37.72     18.45 o 
  -5  11   1        0.13        7.76     17.74 o 
  -4  11   1       72.64       80.24     17.73 o 
  -3  11   1      147.93      139.59     21.44 o 
  -2  11   1        1.27        0.00     25.05 o 
  -1  11   1       63.80       79.06     23.74 o 
   0  11   1        1.50        7.75     26.23 o 
   1  11   1       36.41       47.16     24.04 o 
   2  11   1       14.66       19.80     20.19 o 
   3  11   1      543.54      523.55     23.22 o 
   4  11   1       69.38       69.13     17.54 o 
   5  11   1      108.02      109.93     19.06 o 
   6  11   1       11.41       25.28     18.66 o 
   7  11   1       24.62       21.31     18.78 o 
  -5  12   1      215.98      231.95     22.73 o 
  -4  12   1      386.62      364.62     21.53 o 
  -3  12   1       31.22       15.12     27.60 o 
  -2  12   1      396.05      390.63     29.65 o 
  -1  12   1       64.83       69.01     28.67 o 
   0  12   1      643.06      611.30     28.67 o 
   1  12   1        0.02       12.67     26.79 o 
   2  12   1      476.76      415.67     24.02 o 
   3  12   1       12.82       38.93     19.17 o 
   4  12   1      164.83      155.49     19.46 o 
   5  12   1       30.79       36.85     19.55 o 
 -14   0   2      141.28      156.12     19.18 o 
 -13   0   2     1131.97     1199.05     25.48 o 
 -12   0   2        1.09       20.82     24.82 o 
 -11   0   2     3800.82     3815.90     51.64 o 
 -10   0   2     1923.13     1857.05     23.53 o 
  -9   0   2     3394.95     3227.08     27.20 o 
  -8   0   2      927.43      880.82     58.03 o 
  -7   0   2     6445.51     5872.98    107.29 o 
  -6   0   2    15274.24    13918.70    236.12 o 
  -5   0   2    36730.45    33244.50   1115.36 o 
  -4   0   2    43882.61    37583.59    517.18 o 
  -3   0   2    22970.37    20182.86     95.79 o 
  -2   0   2    48194.97    43084.86    181.74 o 
   1   0   2      481.85      548.70     28.72 o 
   2   0   2    46648.80    40518.81   1037.89 o 
   3   0   2      391.97      455.90     22.15 o 
   4   0   2    29895.51    26609.23    492.14 o 
   5   0   2       33.05       19.18     15.52 o 
   6   0   2    32626.03    29039.18   1017.79 o 
   7   0   2     2308.08     2237.24     37.56 o 
   8   0   2    10982.13     9993.06    360.85 o 
   9   0   2        8.13       12.71     15.45 o 
  10   0   2     4357.86     4405.00    147.96 o 
  11   0   2      313.85      340.17     20.40 o 
  12   0   2     1129.31     1218.27     23.94 o 
  13   0   2      395.10      469.12     18.18 o 
  14   0   2      109.30      153.77     24.06 o 
 -14   1   2       16.54       43.13     15.81 o 
 -13   1   2        0.18       32.66     20.36 o 
 -12   1   2      186.76      197.26     15.32 o 
 -11   1   2       37.62       28.92     14.13 o 
 -10   1   2      330.69      347.10     14.52 o 
  -9   1   2      212.01      240.69     20.10 o 
  -8   1   2      511.87      573.88     14.87 o 
  -7   1   2      102.41      113.41     12.50 o 
  -6   1   2      499.70      437.01     13.29 o 
  -5   1   2     7623.29     7447.58    117.38 o 
  -4   1   2       85.02      116.94     10.34 o 
  -3   1   2     8230.31     6758.35     87.22 o 
  -2   1   2      114.10       31.67     23.18 o 
  -1   1   2     1895.48     2629.68    352.68 o 
   0   1   2      401.13      595.70     24.61 o 
   1   1   2    11885.02    12142.59    569.59 o 
   2   1   2     1075.68     1085.01     41.74 o 
   3   1   2        6.66        6.75     10.92 o 
   4   1   2       88.15      117.01     12.26 o 
   5   1   2      796.89      658.70     14.29 o 
   6   1   2      441.50      371.80     12.53 o 
   7   1   2     2230.39     2179.07     23.56 o 
   8   1   2      250.66      267.61     11.60 o 
   9   1   2      244.50      227.11     11.79 o 
  10   1   2      174.96      186.25     11.73 o 
  11   1   2      312.91      362.31     20.19 o 
  12   1   2       38.23       41.40     14.74 o 
  13   1   2       22.65       51.38     15.86 o 
  14   1   2        0.27        7.10     16.79 o 
 -14   2   2      113.69      112.10     18.92 o 
 -13   2   2      414.91      425.76     19.57 o 
 -12   2   2      502.18      524.42     18.41 o 
 -11   2   2      866.70      919.40     32.50 o 
 -10   2   2      143.29      155.39     12.56 o 
  -9   2   2     1492.11     1390.43     35.97 o 
  -8   2   2     1199.41     1118.29     21.25 o 
  -7   2   2     2727.36     2628.99     32.81 o 
  -6   2   2     2610.47     2323.63     21.14 o 
  -5   2   2     2658.27     2504.81     21.06 o 
  -4   2   2     2693.02     2494.65     28.11 o 
  -3   2   2     4099.92     3687.90     58.45 o 
  -2   2   2     6188.73     5771.61    108.68 o 
  -1   2   2      942.36     1008.72     78.43 o 
   0   2   2    12759.20    14003.83    213.11 o 
   1   2   2      760.83      778.90     50.88 o 
   2   2   2       52.41       45.04     13.91 o 
   3   2   2      678.28      626.60     29.83 o 
   4   2   2     3159.71     3122.78    108.66 o 
   5   2   2      110.84      114.17     12.22 o 
   6   2   2     2386.64     2295.23     43.59 o 
   7   2   2       19.33       19.83     11.34 o 
   8   2   2     1957.51     1863.08     50.52 o 
   9   2   2      332.82      326.90     17.42 o 
  10   2   2      824.13      794.72     15.45 o 
  11   2   2      111.81      115.38     12.52 o 
  12   2   2       17.88       23.46     12.87 o 
  13   2   2      305.27      333.83     28.98 o 
  14   2   2      145.53      174.45     17.01 o 
 -14   3   2      362.69      394.98     22.43 o 
 -13   3   2      181.86      226.17     20.13 o 
 -12   3   2     1773.69     1782.62     44.24 o 
 -11   3   2      663.97      582.48     15.45 o 
 -10   3   2     4962.77     4833.24     24.57 o 
  -9   3   2      146.73      169.68     16.00 o 
  -8   3   2     1584.95     1498.89     29.10 o 
  -7   3   2     1066.68     1090.33     17.75 o 
  -6   3   2     5302.11     4851.07     45.78 o 
  -5   3   2    14714.52    13253.96    167.67 o 
  -4   3   2     5090.14     5171.35     54.38 o 
  -3   3   2    14818.03    14075.08    257.83 o 
  -2   3   2     3867.17     3838.02    312.17 o 
  -1   3   2    20111.39    22567.15    342.36 o 
   0   3   2    12926.28    14886.04    161.24 o 
   1   3   2    29996.57    32194.61    111.02 o 
   2   3   2     1642.11     1814.62     94.64 o 
   3   3   2     3533.40     3400.54    132.01 o 
   4   3   2      419.12      414.45     15.68 o 
   5   3   2     5246.07     4804.30    162.48 o 
   6   3   2      569.78      556.22     26.60 o 
   7   3   2    11605.25    10588.64    334.11 o 
   8   3   2      566.96      528.46     13.23 o 
   9   3   2     3100.47     2859.19     62.12 o 
  10   3   2       17.67       36.48     12.20 o 
  11   3   2      443.44      473.19     15.62 o 
  12   3   2      818.40      862.70     27.03 o 
  13   3   2      436.51      495.60     18.19 o 
  14   3   2      240.44      270.08     16.75 o 
 -14   4   2        3.08        0.00     21.51 o 
 -13   4   2       19.81       48.69     18.00 o 
 -12   4   2      104.19      105.29     18.40 o 
 -11   4   2      879.40      848.31     24.32 o 
 -10   4   2       61.68       83.01     16.51 o 
  -9   4   2      414.60      398.57     15.03 o 
  -8   4   2      169.97      171.29     16.02 o 
  -7   4   2      283.09      299.09     20.60 o 
  -6   4   2      243.72      216.61     15.30 o 
  -5   4   2     1791.77     1539.85     19.85 o 
  -4   4   2     5013.24     4520.87    151.35 o 
  -3   4   2     1829.92     1941.65     58.25 o 
  -2   4   2      104.06      108.35     16.18 o 
  -1   4   2    19423.22    22532.11   1253.52 o 
   0   4   2     2201.78     2387.62     52.12 o 
   1   4   2      793.08      942.07     42.35 o 
   2   4   2      565.57      578.57     24.26 o 
   3   4   2      967.40      846.40     34.17 o 
   4   4   2       48.32       72.28     12.19 o 
   5   4   2       10.20       31.08     12.75 o 
   6   4   2     4025.82     3493.43    149.56 o 
   7   4   2      752.76      803.23     14.61 o 
   8   4   2      412.67      388.36     25.17 o 
   9   4   2       16.42       16.47     12.41 o 
  10   4   2       17.29       22.65     12.77 o 
  11   4   2       22.47       22.37     15.60 o 
  12   4   2      121.60      128.68     16.57 o 
  13   4   2       87.15       74.85     15.79 o 
 -13   5   2      104.43      122.80     21.69 o 
 -12   5   2      484.46      525.32     19.99 o 
 -11   5   2      488.31      526.61     17.03 o 
 -10   5   2     1335.33     1335.84     22.64 o 
  -9   5   2      224.17      257.16     27.57 o 
  -8   5   2     2060.23     1866.16     42.67 o 
  -7   5   2     4269.46     3917.33     43.99 o 
  -6   5   2     4422.62     4212.11     58.27 o 
  -5   5   2     2878.59     2955.85     82.31 o 
  -4   5   2    10446.87     9909.79    465.37 o 
  -3   5   2     5142.66     5179.88    321.48 o 
  -2   5   2        5.38       15.19     12.99 o 
  -1   5   2    20743.56    22878.01    465.15 o 
   0   5   2       43.83       79.60     13.14 o 
   1   5   2    12240.63    13627.83    223.89 o 
   2   5   2     1818.81     1829.50     86.16 o 
   3   5   2    28177.03    28521.08   1593.64 o 
   4   5   2     2761.51     2840.09    128.99 o 
   5   5   2     5966.38     5373.70    213.27 o 
   6   5   2       40.95       43.58     15.19 o 
   7   5   2     4912.03     4671.62    157.97 o 
   8   5   2       13.20       51.95     14.24 o 
   9   5   2     4056.59     3825.83    125.69 o 
  10   5   2      260.57      248.36     15.76 o 
  11   5   2      446.39      444.89     19.50 o 
  12   5   2      318.27      372.00     18.46 o 
  13   5   2      675.27      710.41     30.03 o 
 -13   6   2      256.20      259.32     20.70 o 
 -12   6   2      199.15      219.88     21.19 o 
 -11   6   2      463.34      494.85     20.63 o 
 -10   6   2       65.44       78.66     18.64 o 
  -9   6   2      229.51      240.66     17.46 o 
  -8   6   2     1437.99     1341.21     19.70 o 
  -7   6   2      405.61      443.03     18.02 o 
  -6   6   2     1685.17     1622.08     39.02 o 
  -5   6   2     1106.30     1050.84     30.12 o 
  -4   6   2     2655.00     2894.71    210.77 o 
  -3   6   2     1053.68     1115.69     70.31 o 
  -2   6   2     5617.32     6178.28    180.44 o 
  -1   6   2      173.27      210.97     16.44 o 
   0   6   2     3315.90     4015.25    158.78 o 
   1   6   2      627.28      706.76     16.22 o 
   2   6   2     2684.71     2773.95    141.43 o 
   3   6   2      437.47      554.36     26.35 o 
   4   6   2     4761.94     4853.35    267.82 o 
   5   6   2       10.62       24.75     14.71 o 
   6   6   2     1971.51     1822.18     37.39 o 
   7   6   2       86.25       63.37     15.05 o 
   8   6   2     1694.85     1564.43     45.89 o 
   9   6   2      118.65      107.24     15.46 o 
  10   6   2     1469.98     1463.51     46.32 o 
  11   6   2       16.74       48.82     19.98 o 
  12   6   2      260.79      284.77     23.93 o 
 -12   7   2       70.28       90.31     21.58 o 
 -11   7   2       74.67       67.20     17.73 o 
 -10   7   2       56.35       86.60     19.27 o 
  -9   7   2        0.55       12.06     18.92 o 
  -8   7   2       37.24       52.40     17.37 o 
  -7   7   2       82.31       75.77     17.63 o 
  -6   7   2       15.09       15.80     13.00 o 
  -5   7   2      136.93      128.42     11.75 o 
  -4   7   2        0.54       18.03     15.29 o 
  -3   7   2      495.32      542.67     30.69 o 
  -2   7   2      300.52      344.51     17.95 o 
  -1   7   2      229.60      212.82     17.00 o 
   0   7   2     1033.71     1151.48     38.59 o 
   1   7   2       94.25       80.47     13.84 o 
   2   7   2        5.83       28.06     13.34 o 
   3   7   2      439.66      419.25     12.47 o 
   4   7   2       30.10       43.38     13.54 o 
   5   7   2      840.61      859.86     43.77 o 
   6   7   2      150.37      126.34     16.33 o 
   7   7   2       42.72       55.82     17.25 o 
   8   7   2        7.83       13.02     16.87 o 
   9   7   2       12.11       11.17     17.50 o 
  10   7   2        2.08        0.00     30.81 o 
  11   7   2       30.43       28.70     20.35 o 
  12   7   2        7.65       10.34     18.69 o 
 -11   8   2      121.87      132.50     21.36 o 
 -10   8   2      245.99      223.30     20.72 o 
  -9   8   2      879.46      850.38     38.06 o 
  -8   8   2     1012.23     1113.04     60.22 o 
  -7   8   2      825.94      871.80     69.44 o 
  -6   8   2     2637.37     2632.60    145.27 o 
  -5   8   2     1445.22     1372.90     85.36 o 
  -4   8   2      644.56      678.71     39.63 o 
  -3   8   2     3069.73     3230.28    164.62 o 
  -2   8   2     4169.99     4467.82    179.97 o 
  -1   8   2       51.39       79.61     20.89 o 
   0   8   2     4239.75     4515.39    189.06 o 
   1   8   2     1053.10     1127.09     20.04 o 
   2   8   2     3497.76     3517.68    177.05 o 
   3   8   2     1075.94     1061.70     50.97 o 
   4   8   2     2924.60     2948.23    154.74 o 
   5   8   2        9.75       27.67     12.97 o 
   6   8   2     1098.97     1037.32     59.31 o 
   7   8   2        7.58        0.00     17.76 o 
   8   8   2     2240.10     2160.99     94.25 o 
   9   8   2      208.64      285.64     28.66 o 
  10   8   2     1150.79     1060.48     31.18 o 
  11   8   2      194.45      205.06     22.39 o 
 -10   9   2      347.39      335.25     17.78 o 
  -9   9   2      175.80      202.70     30.54 o 
  -8   9   2     1364.68     1404.66     90.54 o 
  -7   9   2     1010.03     1024.60     57.50 o 
  -6   9   2      645.76      651.63     50.03 o 
  -5   9   2      380.12      383.25     26.87 o 
  -4   9   2     1622.77     1685.61    107.09 o 
  -3   9   2      335.61      366.02     18.76 o 
  -2   9   2      816.42      830.53     35.53 o 
  -1   9   2     1746.08     1752.75     73.43 o 
   0   9   2       35.35       41.97     20.95 o 
   1   9   2     3485.65     3577.26    135.66 o 
   2   9   2     1021.96      952.73     48.60 o 
   3   9   2     4981.83     4919.18    290.35 o 
   4   9   2       61.67       59.35     14.93 o 
   5   9   2     1801.73     1753.47    116.84 o 
   6   9   2        9.55       13.28     15.52 o 
   7   9   2      915.83      957.31     73.11 o 
   8   9   2        8.48       18.74     19.73 o 
   9   9   2      752.15      763.50     22.10 o 
  10   9   2      218.93      230.88     31.61 o 
  -9  10   2       11.07       32.85     19.57 o 
  -8  10   2       19.71       28.44     18.81 o 
  -7  10   2       36.28       40.61     16.36 o 
  -6  10   2      149.30      138.29     17.53 o 
  -5  10   2      425.47      401.39     24.81 o 
  -4  10   2      463.96      505.00     20.60 o 
  -3  10   2      283.01      285.71     28.87 o 
  -2  10   2      366.71      310.35     23.03 o 
  -1  10   2      298.19      307.20     27.36 o 
   0  10   2      581.24      586.57     28.43 o 
   1  10   2      266.08      275.08     19.89 o 
   2  10   2       72.19       64.96     16.48 o 
   3  10   2       23.83       30.17     16.87 o 
   4  10   2      210.77      197.34     16.59 o 
   5  10   2       11.37       11.81     16.72 o 
   6  10   2      487.59      476.43     18.70 o 
   7  10   2        0.03        0.00     17.32 o 
   8  10   2      235.61      252.28     18.78 o 
   9  10   2        0.29       33.25     20.22 o 
  -7  11   2      361.70      361.09     25.63 o 
  -6  11   2       92.94      127.66     18.60 o 
  -5  11   2      499.65      532.32     26.57 o 
  -4  11   2      255.18      269.21     21.88 o 
  -3  11   2      410.72      404.34     27.25 o 
  -2  11   2       42.12       60.57     23.34 o 
  -1  11   2      612.38      605.68     25.80 o 
   0  11   2        6.77       16.29     23.77 o 
   1  11   2     1365.47     1310.96     28.41 o 
   2  11   2      190.47      173.65     18.37 o 
   3  11   2      962.39      903.88     36.33 o 
   4  11   2        8.13       11.33     17.35 o 
   5  11   2      722.20      675.25     48.48 o 
   6  11   2        0.83       13.48     18.51 o 
   7  11   2      722.49      722.74     37.19 o 
  -4  12   2      256.79      277.47     23.67 o 
  -3  12   2      365.40      303.88     28.73 o 
  -2  12   2      724.14      692.83     29.61 o 
  -1  12   2       90.36       78.56     29.13 o 
   0  12   2      675.31      632.39     31.19 o 
   1  12   2       80.52       68.85     23.65 o 
   2  12   2     1343.34     1173.22     68.44 o 
   3  12   2      103.70      101.07     20.65 o 
   4  12   2      898.98      799.29     36.98 o 
 -14   1   3      510.79      557.21     31.91 o 
 -13   1   3       53.76       35.26     16.84 o 
 -12   1   3     1553.58     1596.94     34.50 o 
 -11   1   3       31.26       27.32     11.89 o 
 -10   1   3     3101.69     2989.29     59.30 o 
  -9   1   3      658.95      641.23     23.96 o 
  -8   1   3     2462.01     2252.70     66.64 o 
  -7   1   3       89.50       63.34     12.47 o 
  -6   1   3     5159.13     4293.66     32.36 o 
  -5   1   3    16359.16    15069.14    291.46 o 
  -4   1   3    17599.72    15223.22    258.49 o 
  -3   1   3    22587.38    19724.57    254.58 o 
  -2   1   3    10471.18    10240.61     97.12 o 
  -1   1   3     7658.52     9736.89    164.61 o 
   0   1   3    10234.81    11971.31    106.38 o 
   1   1   3    35309.53    36195.14   1115.33 o 
   2   1   3    37481.38    35612.83   1118.02 o 
   3   1   3     2954.44     2560.49     69.64 o 
   4   1   3     1681.82     1553.42     41.36 o 
   5   1   3    16311.88    14922.07    429.33 o 
   6   1   3     1122.98      922.07     17.84 o 
   7   1   3    15955.45    14918.11    223.75 o 
   8   1   3       66.74       84.59     11.17 o 
   9   1   3     2903.27     2884.81     46.34 o 
  10   1   3      199.11      202.47     11.35 o 
  11   1   3     1862.73     1896.69     56.97 o 
  12   1   3      383.44      466.01     20.57 o 
  13   1   3      879.44      901.98     17.41 o 
  14   1   3      168.79      219.70     18.16 o 
 -14   2   3      174.32      193.77     21.52 o 
 -13   2   3      269.43      291.28     17.54 o 
 -12   2   3        0.17        0.00     15.24 o 
 -11   2   3     1046.98     1034.02     20.25 o 
 -10   2   3     1026.38     1035.91     39.09 o 
  -9   2   3      650.62      631.26     15.38 o 
  -8   2   3      894.60      853.55     15.00 o 
  -7   2   3      489.17      506.53     19.48 o 
  -6   2   3     1802.03     1501.75     19.86 o 
  -5   2   3     8150.67     7423.07    148.99 o 
  -4   2   3    17398.82    15434.41    539.98 o 
  -3   2   3      341.24      282.51     20.41 o 
  -2   2   3      187.24      188.71     23.81 o 
  -1   2   3    10910.42    12996.77    908.46 o 
   0   2   3      167.33      264.76     26.85 o 
   1   2   3      825.70      872.12     42.25 o 
   2   2   3     2277.49     2287.18    140.62 o 
   3   2   3     1615.71     1647.12     89.29 o 
   4   2   3     1885.74     1689.46     53.94 o 
   5   2   3      309.73      340.42     19.99 o 
   6   2   3    13889.29    13233.82    494.38 o 
   7   2   3       17.16       11.54     11.64 o 
   8   2   3     3959.19     3643.09     73.24 o 
   9   2   3      126.32      174.49     13.10 o 
  10   2   3      217.77      229.92     17.85 o 
  11   2   3       10.25       10.76     14.23 o 
  12   2   3      461.19      453.45     16.13 o 
  13   2   3      363.20      405.98     14.74 o 
  14   2   3      175.82      177.62     17.20 o 
 -14   3   3        9.56       17.04     20.85 o 
 -13   3   3       17.59       36.86     25.06 o 
 -12   3   3        2.49        9.35     17.78 o 
 -11   3   3       47.20       36.61     15.30 o 
 -10   3   3      113.53      102.42     18.19 o 
  -9   3   3      336.41      310.72     17.15 o 
  -8   3   3       86.18       88.89     14.88 o 
  -7   3   3     1205.67     1129.64     21.84 o 
  -6   3   3      473.25      423.86     14.75 o 
  -5   3   3        4.08        4.66     14.70 o 
  -4   3   3        0.53       25.18     18.13 o 
  -3   3   3       47.86       60.79     19.64 o 
  -2   3   3      682.56      862.53     87.28 o 
  -1   3   3     4184.25     4720.97    243.01 o 
   0   3   3     3986.61     4515.20    221.46 o 
   1   3   3       24.42       33.44     14.58 o 
   2   3   3     2659.55     2624.83    158.92 o 
   3   3   3       73.56       69.26     12.05 o 
   4   3   3      465.14      491.18     27.09 o 
   5   3   3      283.96      285.31     15.98 o 
   6   3   3       42.27       32.51     22.63 o 
   7   3   3      221.15      206.18     15.74 o 
   8   3   3        0.02        0.00     10.29 o 
   9   3   3      175.25      175.47     15.07 o 
  10   3   3      360.56      381.51     12.19 o 
  11   3   3      121.97       92.62     14.78 o 
  12   3   3       86.40       90.68     14.81 o 
  13   3   3        0.24        0.00     15.65 o 
  14   3   3        1.47        0.00     17.64 o 
 -13   4   3      917.63      951.41     19.63 o 
 -12   4   3       91.47       95.91     18.30 o 
 -11   4   3     1793.47     1746.69     21.51 o 
 -10   4   3       95.56       66.18     15.02 o 
  -9   4   3     2722.40     2632.19     23.06 o 
  -8   4   3     1095.54      995.51     18.41 o 
  -7   4   3     9171.38     8118.32    217.18 o 
  -6   4   3     4220.93     3669.46     34.30 o 
  -5   4   3     9817.47     9011.59    118.89 o 
  -4   4   3     6093.39     5392.85    228.69 o 
  -3   4   3    11553.02    12253.36   1066.80 o 
  -2   4   3    12862.55    13425.31    767.52 o 
  -1   4   3     2626.20     3009.30     80.66 o 
   0   4   3    21940.54    24900.74    558.05 o 
   1   4   3     4049.05     4476.11    187.59 o 
   2   4   3    15488.25    15842.08    956.27 o 
   3   4   3     1793.05     1682.51     85.70 o 
   4   4   3    19069.33    17391.95    725.96 o 
   5   4   3     2743.13     2822.71    133.99 o 
   6   4   3    12005.19    10994.82    486.58 o 
   7   4   3        2.10       29.28     12.64 o 
   8   4   3     6118.79     5807.00    162.24 o 
   9   4   3       79.28      112.61     24.97 o 
  10   4   3     3568.73     3442.53     79.24 o 
  11   4   3       14.25       37.62     13.08 o 
  12   4   3      676.06      747.12     18.39 o 
  13   4   3      164.99      217.04     18.02 o 
 -13   5   3        3.36       22.83     21.35 o 
 -12   5   3      389.61      375.10     19.89 o 
 -11   5   3       22.60       22.77     16.43 o 
 -10   5   3      830.40      826.10     23.08 o 
  -9   5   3      304.27      315.01     17.32 o 
  -8   5   3       53.51       70.00     13.85 o 
  -7   5   3      814.47      812.34     24.06 o 
  -6   5   3     1409.38     1286.69     20.44 o 
  -5   5   3     1812.23     1471.05     56.34 o 
  -4   5   3     1730.86     1984.03    171.69 o 
  -3   5   3     1986.73     1911.54    172.55 o 
  -2   5   3       94.70       46.56     16.84 o 
  -1   5   3     1710.68     1941.28     49.01 o 
   0   5   3     1244.94     1344.46     41.77 o 
   1   5   3     4859.17     5292.09    235.72 o 
   2   5   3      257.51      249.47     13.94 o 
   3   5   3     3641.54     3733.80    191.83 o 
   4   5   3       56.85       46.68     15.33 o 
   5   5   3     5041.96     4903.86    201.04 o 
   6   5   3       33.89       50.92     13.66 o 
   7   5   3     2402.78     2363.48     94.42 o 
   8   5   3        2.80       17.64     17.85 o 
   9   5   3      276.32      296.98     17.33 o 
  10   5   3        2.32        0.00     15.74 o 
  11   5   3      402.28      388.77     16.60 o 
  12   5   3       95.65      163.17     33.68 o 
  13   5   3      153.50      165.95     18.32 o 
 -12   6   3      222.53      200.63     20.14 o 
 -11   6   3       97.21      128.39     19.80 o 
 -10   6   3       42.19       24.90     16.14 o 
  -9   6   3     1436.08     1307.07     20.12 o 
  -8   6   3        6.93        7.13     15.88 o 
  -7   6   3     2937.84     2685.39     64.72 o 
  -6   6   3      322.56      335.57     16.68 o 
  -5   6   3      825.90      856.01     72.81 o 
  -4   6   3       72.67       76.75     16.04 o 
  -3   6   3     1055.17     1297.33     72.02 o 
  -2   6   3     3437.19     3531.93    169.34 o 
  -1   6   3      103.59       88.29     14.46 o 
   0   6   3     4115.36     4544.94    171.15 o 
   1   6   3      302.44      335.87     13.76 o 
   2   6   3     1209.72     1234.25     51.46 o 
   3   6   3     3196.83     3063.26    125.49 o 
   4   6   3     1299.67     1268.86     75.45 o 
   5   6   3        5.82        0.00     14.63 o 
   6   6   3       92.83       97.69     13.82 o 
   7   6   3       53.61       81.64     17.66 o 
   8   6   3     1300.45     1332.50     39.99 o 
   9   6   3       43.57       68.75     13.49 o 
  10   6   3      480.58      469.32     39.18 o 
  11   6   3        4.49       24.29     25.37 o 
  12   6   3       23.13       39.96     18.36 o 
 -12   7   3      739.14      767.00     21.68 o 
 -11   7   3      379.09      369.43     20.95 o 
 -10   7   3     1073.79     1046.89     20.88 o 
  -9   7   3      201.06      219.47     17.97 o 
  -8   7   3     2966.64     2653.92     87.66 o 
  -7   7   3     1623.19     1682.81     98.30 o 
  -6   7   3     1527.17     1558.43    106.12 o 
  -5   7   3     1791.19     1807.16    155.13 o 
  -4   7   3     2159.69     2269.36    149.65 o 
  -3   7   3     2833.13     2945.63    143.75 o 
  -2   7   3     1146.63     1244.67     56.82 o 
  -1   7   3     8124.97     8688.66    346.43 o 
   0   7   3        9.11       23.30     15.75 o 
   1   7   3     4408.21     4646.04    213.74 o 
   2   7   3     2028.30     2128.78     92.47 o 
   3   7   3     3271.18     3465.47    182.50 o 
   4   7   3       22.81       23.18     15.54 o 
   5   7   3     2691.66     2492.95     96.44 o 
   6   7   3      211.59      195.00     15.09 o 
   7   7   3     1544.23     1474.78     88.07 o 
   8   7   3       14.43       17.20     14.97 o 
   9   7   3     1086.06     1196.55     49.69 o 
  10   7   3      155.64      198.13     19.83 o 
  11   7   3      267.37      290.16     18.45 o 
  12   7   3       57.36       70.70     22.74 o 
 -11   8   3      468.29      513.93     26.92 o 
 -10   8   3        5.55       19.77     17.58 o 
  -9   8   3      953.04      979.14     73.44 o 
  -8   8   3       34.43       33.73     15.85 o 
  -7   8   3     1466.72     1453.01     81.09 o 
  -6   8   3       18.52       29.81     15.04 o 
  -5   8   3      651.91      674.94     53.75 o 
  -4   8   3      235.30      258.08     17.14 o 
  -3   8   3     1708.04     1815.62    104.36 o 
  -2   8   3     1912.51     2176.04    113.92 o 
  -1   8   3     2070.97     2130.39    138.04 o 
   0   8   3     2307.07     2543.31     97.67 o 
   1   8   3     2417.48     2428.28    116.38 o 
   2   8   3      696.22      768.88     28.97 o 
   3   8   3      126.70      134.31     15.02 o 
   4   8   3     1755.21     1764.43     98.55 o 
   5   8   3       37.85       45.97     14.71 o 
   6   8   3      670.67      623.97     38.04 o 
   7   8   3       20.46        8.99     14.49 o 
   8   8   3      337.06      336.32     19.50 o 
   9   8   3       41.75       52.42     19.74 o 
  10   8   3      238.92      246.83     18.80 o 
  11   8   3       53.91       52.44     19.82 o 
 -10   9   3      230.56      231.00     19.17 o 
  -9   9   3      183.03      174.82     18.69 o 
  -8   9   3     1157.62     1179.53     82.11 o 
  -7   9   3      352.30      403.29     17.18 o 
  -6   9   3      767.28      774.13     43.33 o 
  -5   9   3     1343.36     1298.87     79.55 o 
  -4   9   3     2281.85     2232.77    120.62 o 
  -3   9   3     1128.32     1160.19     58.98 o 
  -2   9   3      840.73      863.97     80.13 o 
  -1   9   3     1932.30     1786.91     67.07 o 
   0   9   3      139.95      137.84     23.20 o 
   1   9   3     5658.41     5697.51    288.43 o 
   2   9   3     1772.00     1746.69     93.23 o 
   3   9   3     2165.53     2148.45     98.01 o 
   4   9   3      171.57      169.31     18.58 o 
   5   9   3     1745.81     1745.97    103.92 o 
   6   9   3        2.06        0.00     14.37 o 
   7   9   3     1234.46     1264.97     84.57 o 
   8   9   3        0.08        0.00     21.04 o 
   9   9   3      837.97      820.22     34.07 o 
  10   9   3       22.75       14.68     20.37 o 
  -9  10   3      628.55      611.18     52.20 o 
  -8  10   3      206.15      203.47     29.21 o 
  -7  10   3      886.42      887.04     67.56 o 
  -6  10   3      607.38      588.63     31.71 o 
  -5  10   3      297.88      341.75     28.27 o 
  -4  10   3      397.58      384.54     26.84 o 
  -3  10   3      722.05      743.36     34.03 o 
  -2  10   3     2469.52     2309.47    167.32 o 
  -1  10   3       78.65       85.15     23.56 o 
   0  10   3     3045.64     3017.85     85.70 o 
   1  10   3       79.89       89.37     16.28 o 
   2  10   3     3130.33     2925.72    115.48 o 
   3  10   3      789.61      780.70     46.88 o 
   4  10   3     1396.10     1293.30     52.18 o 
   5  10   3       25.97       14.55     17.05 o 
   6  10   3      465.07      494.49     26.93 o 
   7  10   3       36.20       28.95     16.25 o 
   8  10   3      759.44      734.45     29.20 o 
  -7  11   3       44.63       67.64     19.97 o 
  -6  11   3       28.03       38.36     19.10 o 
  -5  11   3        2.21       20.26     19.08 o 
  -4  11   3        3.71       32.14     22.81 o 
  -3  11   3       28.16       38.21     25.27 o 
  -2  11   3      144.07      161.79     29.20 o 
  -1  11   3      520.63      595.62     49.41 o 
   0  11   3       25.67       45.17     23.24 o 
   1  11   3       55.67       52.98     22.12 o 
   2  11   3       18.28       37.58     18.25 o 
   3  11   3      370.24      358.59     22.20 o 
   4  11   3        6.85       15.74     18.06 o 
   5  11   3       88.72      103.77     18.29 o 
   6  11   3        7.09        7.73     19.08 o 
   7  11   3        2.82       12.16     19.97 o 
  -4  12   3      596.34      648.48     64.41 o 
  -3  12   3      263.36      264.27     28.66 o 
  -2  12   3      237.86      177.10     28.01 o 
  -1  12   3      117.31       97.36     23.91 o 
   0  12   3      391.09      322.52     25.45 o 
   1  12   3       65.79       81.68     24.93 o 
   2  12   3      485.02      451.96     26.11 o 
   3  12   3        3.53       24.17     20.63 o 
   4  12   3      233.96      207.12     20.88 o 
 -14   0   4        0.24       21.71     36.01 o 
 -13   0   4      624.35      645.16     37.76 o 
 -12   0   4      191.94      202.04     64.27 o 
 -11   0   4     3752.22     3555.04    117.13 o 
 -10   0   4       35.14       30.94     16.34 o 
  -9   0   4     6485.99     5741.58    147.09 o 
  -8   0   4     1685.83     1600.52     22.52 o 
  -7   0   4     7627.95     7208.80    246.58 o 
  -6   0   4     1824.58     2047.63     30.02 o 
  -5   0   4    28604.16    25780.13     98.30 o 
  -4   0   4    33391.19    30367.29    113.34 o 
  -3   0   4    25103.87    24707.85    110.17 o 
  -1   0   4    16238.37    18178.67    273.94 o 
   0   0   4       27.15      125.51     22.28 o 
   1   0   4     1421.28     1755.67     53.56 o 
   3   0   4     1770.60     1754.36     27.13 o 
   4   0   4    19008.68    18631.57     61.50 o 
   5   0   4     7201.29     7239.96     38.85 o 
   6   0   4    19114.15    18602.04    361.16 o 
   7   0   4      700.06      714.88     58.99 o 
   8   0   4     8965.97     8023.33     89.23 o 
   9   0   4        0.30        4.49     15.49 o 
  10   0   4     1609.88     1608.52     23.58 o 
  11   0   4        0.29       27.15     16.98 o 
  12   0   4     1577.08     1659.88     22.52 o 
  13   0   4       12.45       58.65     23.72 o 
  14   0   4      528.52      545.22     56.16 o 
 -14   1   4       64.03      114.83     19.45 o 
 -13   1   4        6.40       14.59     18.70 o 
 -12   1   4       80.90       76.67     14.67 o 
 -11   1   4      125.14      127.81     15.03 o 
 -10   1   4      324.34      353.85     14.77 o 
  -9   1   4      479.80      463.20     14.85 o 
  -8   1   4       17.31       33.09     13.12 o 
  -7   1   4      857.64      741.68     16.89 o 
  -6   1   4      258.63      223.02     15.30 o 
  -5   1   4     3835.06     3669.90     41.12 o 
  -4   1   4     2828.00     2721.48    110.48 o 
  -3   1   4     1611.11     1616.65     34.48 o 
  -2   1   4      969.86     1254.25    179.68 o 
  -1   1   4     1716.32     2313.37     35.19 o 
   0   1   4       21.26        9.08     13.76 o 
   1   1   4    15459.38    16400.22    291.03 o 
   2   1   4    11717.12    11940.44    245.39 o 
   3   1   4     8492.45     8296.53    208.00 o 
   4   1   4      637.21      673.58     14.49 o 
   5   1   4     1454.91     1269.78     54.43 o 
   6   1   4     1078.21      994.56     16.51 o 
   7   1   4      706.00      609.34     12.43 o 
   8   1   4      127.58      165.11     10.66 o 
   9   1   4       81.74       69.94     12.04 o 
  10   1   4        5.65       22.62     13.40 o 
  11   1   4       93.56      119.00     14.93 o 
  12   1   4       33.16       61.08     14.12 o 
  13   1   4      326.09      356.97     16.08 o 
  14   1   4       10.18       24.74     15.38 o 
 -14   2   4        8.92       35.17     21.78 o 
 -13   2   4      230.89      255.78     19.58 o 
 -12   2   4      205.39      198.18     18.21 o 
 -11   2   4     1091.56     1142.71     24.80 o 
 -10   2   4      291.01      299.82     15.29 o 
  -9   2   4     2346.05     2265.89     21.45 o 
  -8   2   4      482.28      480.98     19.91 o 
  -7   2   4     3123.72     2840.39     20.70 o 
  -6   2   4      893.45      681.74     15.57 o 
  -5   2   4     3286.36     3200.32     34.75 o 
  -4   2   4     4894.24     4334.62     36.43 o 
  -3   2   4     3311.57     2821.18     41.12 o 
  -2   2   4     4094.05     4235.97    648.27 o 
  -1   2   4      171.92      173.72     16.92 o 
   0   2   4       38.13       58.74     15.90 o 
   1   2   4      456.09      394.88     16.35 o 
   2   2   4     2456.74     2231.97     91.20 o 
   3   2   4     2634.31     2775.88    145.01 o 
   4   2   4     4046.74     3736.33    153.65 o 
   5   2   4       35.84       42.45     11.66 o 
   6   2   4     1863.76     1587.19     31.30 o 
   7   2   4       79.77       66.23     11.62 o 
   8   2   4     1991.18     1819.04     25.69 o 
   9   2   4        4.81        0.00     12.11 o 
  10   2   4      362.63      317.40     12.60 o 
  11   2   4        0.59        0.78     14.12 o 
  12   2   4       87.70       88.41     14.56 o 
  13   2   4       10.04       39.19     15.78 o 
  14   2   4       71.31      115.57     18.85 o 
 -14   3   4      384.40      459.07     20.37 o 
 -13   3   4       20.92       17.01     17.24 o 
 -12   3   4     1020.94     1071.02     24.51 o 
 -11   3   4       17.78       25.10     16.59 o 
 -10   3   4     5195.99     5155.37     69.67 o 
  -9   3   4      238.53      238.30     18.42 o 
  -8   3   4     2418.63     2121.81     39.30 o 
  -7   3   4     1964.64     1698.36     18.01 o 
  -6   3   4    11919.88    10847.28    284.90 o 
  -5   3   4     6228.39     5622.36     58.40 o 
  -4   3   4    17795.50    15535.95     98.73 o 
  -3   3   4     9335.93     9861.95   1179.50 o 
  -2   3   4     7186.38     7636.62    785.60 o 
  -1   3   4     3895.09     4760.68    295.50 o 
   0   3   4     6673.25     7649.04    202.71 o 
   1   3   4     5193.40     5547.95    296.92 o 
   2   3   4     1791.87     1656.82     85.55 o 
   3   3   4    15376.42    14347.53    789.24 o 
   4   3   4     4462.85     4325.72    194.68 o 
   5   3   4     8086.66     7441.53    288.00 o 
   6   3   4      650.71      593.90     13.11 o 
   7   3   4     4647.02     4357.14    123.26 o 
   8   3   4      145.09      172.75     13.21 o 
   9   3   4     1185.14     1071.32     17.54 o 
  10   3   4        2.30        0.00     14.13 o 
  11   3   4     1150.21     1242.80     22.67 o 
  12   3   4       77.97      111.05     14.85 o 
  13   3   4      601.33      636.01     17.50 o 
 -13   4   4        6.07       30.57     23.11 o 
 -12   4   4      245.24      286.69     18.72 o 
 -11   4   4      423.20      418.32     19.82 o 
 -10   4   4       37.67       49.62     25.15 o 
  -9   4   4      648.40      584.87     25.19 o 
  -8   4   4        0.73       19.76     15.83 o 
  -7   4   4       27.36       35.83     15.26 o 
  -6   4   4      467.82      463.30     16.99 o 
  -5   4   4     7428.22     6841.09    147.20 o 
  -4   4   4     2126.32     2494.11    332.28 o 
  -3   4   4     4492.72     4864.22    452.44 o 
  -2   4   4       34.45       37.81     17.80 o 
  -1   4   4     5045.72     7105.73     39.49 o 
   0   4   4       93.78      104.58     14.65 o 
   1   4   4     1479.08     1588.22    103.92 o 
   2   4   4     3435.74     3434.61    211.06 o 
   3   4   4        7.39       11.23     13.51 o 
   4   4   4     1196.64     1168.19     59.96 o 
   5   4   4     1272.55     1178.63     39.64 o 
   6   4   4      732.05      706.13     25.23 o 
   7   4   4      101.10      120.87     12.80 o 
   8   4   4        9.01        8.58     13.71 o 
   9   4   4        3.03       16.31     16.69 o 
  10   4   4       23.98        6.35     11.61 o 
  11   4   4        5.00        0.00     15.06 o 
  12   4   4      172.74      193.69     24.26 o 
  13   4   4       67.43       71.01     22.08 o 
 -13   5   4        2.27        1.44     17.83 o 
 -12   5   4      953.84     1047.68     21.29 o 
 -11   5   4      138.26      136.18     18.52 o 
 -10   5   4     1494.81     1411.01     19.31 o 
  -9   5   4      920.54      911.30     18.90 o 
  -8   5   4     2041.63     1818.81     53.39 o 
  -7   5   4     1998.34     1904.66     53.95 o 
  -6   5   4     4116.54     3665.37    104.32 o 
  -5   5   4     3274.33     3629.77    375.27 o 
  -4   5   4     2498.09     2628.86    257.65 o 
  -3   5   4     1409.03     1422.46    146.59 o 
  -2   5   4     8912.15     9035.12    524.54 o 
  -1   5   4    13505.32    15728.13   1035.52 o 
   0   5   4     7991.30     8619.97    444.46 o 
   1   5   4     3073.67     3261.80    149.70 o 
   2   5   4     6999.64     7280.81    429.09 o 
   3   5   4     4755.75     4992.61    271.97 o 
   4   5   4     4038.81     4171.50    200.29 o 
   5   5   4     6592.34     6598.68    321.94 o 
   6   5   4       13.91       27.14     11.99 o 
   7   5   4     4196.55     4066.09    200.99 o 
   8   5   4       24.99       62.13     12.27 o 
   9   5   4     3741.17     3671.25    108.24 o 
  10   5   4        0.40        0.00     15.43 o 
  11   5   4     1331.65     1308.25     25.41 o 
  12   5   4        2.46       10.75     18.36 o 
  13   5   4      356.51      433.73     27.28 o 
 -12   6   4       47.27       57.91     18.83 o 
 -11   6   4      894.26      941.35     36.68 o 
 -10   6   4       15.83       32.59     24.52 o 
  -9   6   4     1084.34     1076.41     29.45 o 
  -8   6   4        2.06        0.00     16.35 o 
  -7   6   4      922.09      871.94     27.55 o 
  -6   6   4     1551.20     1618.86    113.98 o 
  -5   6   4      644.64      667.28     40.52 o 
  -4   6   4     2243.29     2327.29    194.01 o 
  -3   6   4     2227.09     2600.98    139.35 o 
  -2   6   4     2235.67     2495.31    146.07 o 
  -1   6   4     1077.01     1141.41     96.32 o 
   0   6   4     5844.36     5892.19    300.74 o 
   1   6   4      743.57      830.21     43.08 o 
   2   6   4     5561.85     5703.00    336.90 o 
   3   6   4      853.12      862.21     63.96 o 
   4   6   4     5220.09     5152.90    276.96 o 
   5   6   4      844.15      885.94     48.93 o 
   6   6   4     1234.59     1153.00     33.52 o 
   7   6   4       18.41       17.99     18.07 o 
   8   6   4     1410.87     1397.47     23.86 o 
   9   6   4       17.09       27.40     23.35 o 
  10   6   4     1179.51     1214.51     30.74 o 
  11   6   4       26.21       47.24     19.10 o 
  12   6   4      501.26      497.63     35.02 o 
 -12   7   4        1.92        0.00     20.97 o 
 -11   7   4       64.80       90.13     21.17 o 
 -10   7   4       95.83       77.95     30.11 o 
  -9   7   4        8.07       30.27     18.31 o 
  -8   7   4        0.02        0.00     17.51 o 
  -7   7   4       66.74       85.47     13.69 o 
  -6   7   4      169.54      158.77     17.59 o 
  -5   7   4       22.93       29.97     18.21 o 
  -4   7   4      549.01      571.49     47.14 o 
  -3   7   4        2.02        0.00     14.75 o 
  -2   7   4      714.06      706.91     33.50 o 
  -1   7   4      235.06      232.73     20.95 o 
   0   7   4       87.89       84.30     15.01 o 
   1   7   4      832.41      827.35     39.63 o 
   2   7   4      152.59      169.51     14.49 o 
   3   7   4      820.88      888.48     38.10 o 
   4   7   4       91.01       98.25     16.09 o 
   5   7   4      217.50      180.71     16.98 o 
   6   7   4      675.25      687.05     31.90 o 
   7   7   4        8.07       10.80     17.10 o 
   8   7   4        6.42       24.66     17.65 o 
   9   7   4       27.45       53.78     18.53 o 
  10   7   4       72.98       77.36     19.95 o 
  11   7   4      124.60      157.44     32.37 o 
 -11   8   4      710.18      718.84     24.49 o 
 -10   8   4       36.92       42.87     18.46 o 
  -9   8   4     1437.18     1389.21     82.06 o 
  -8   8   4       10.56       23.77     16.65 o 
  -7   8   4     2719.70     2597.22    143.99 o 
  -6   8   4      312.54      319.49     19.90 o 
  -5   8   4      883.75     1029.51     76.69 o 
  -4   8   4      733.86      776.58     67.34 o 
  -3   8   4     2585.42     2559.71    165.44 o 
  -2   8   4     3323.21     3346.91    315.48 o 
  -1   8   4     2168.19     2230.11    124.39 o 
   0   8   4     2692.99     2787.18    145.65 o 
   1   8   4     1248.03     1178.56     59.86 o 
   2   8   4     3798.52     3857.05    174.57 o 
   3   8   4     6548.71     6452.03    353.70 o 
   4   8   4     2156.27     2177.43    111.06 o 
   5   8   4      208.35      196.60     17.43 o 
   6   8   4     1403.31     1420.73    103.02 o 
   7   8   4        7.04        3.63     14.96 o 
   8   8   4     2035.99     2043.71     74.94 o 
   9   8   4       70.40       37.71     19.81 o 
  10   8   4      898.31      844.98     36.95 o 
  11   8   4       17.89       40.40     20.40 o 
 -10   9   4      317.42      344.88     28.56 o 
  -9   9   4       21.44       34.48     18.20 o 
  -8   9   4     1113.35     1150.87     79.18 o 
  -7   9   4       67.14       64.02     17.12 o 
  -6   9   4      651.62      655.22     40.09 o 
  -5   9   4      303.79      339.87     34.79 o 
  -4   9   4     1887.55     1850.81    107.44 o 
  -3   9   4      483.48      529.95     38.20 o 
  -2   9   4     4058.38     3822.53    315.85 o 
  -1   9   4     1342.97     1339.72     34.91 o 
   0   9   4     1170.30     1185.07     59.45 o 
   1   9   4      864.08      871.09     43.49 o 
   2   9   4     1540.54     1474.99     65.91 o 
   3   9   4     1270.28     1271.08     58.42 o 
   4   9   4      482.10      528.55     43.71 o 
   5   9   4     1583.18     1709.55     93.29 o 
   6   9   4       10.99       18.68     15.56 o 
   7   9   4      785.43      743.33     40.84 o 
   8   9   4       31.95       46.81     25.05 o 
   9   9   4      939.32      932.52     39.05 o 
  -8  10   4       10.68        9.83     19.31 o 
  -7  10   4      270.80      272.93     18.68 o 
  -6  10   4       43.36       34.87     17.14 o 
  -5  10   4      279.42      286.48     20.72 o 
  -4  10   4      123.80      125.71     18.41 o 
  -3  10   4      135.91      134.77     25.40 o 
  -2  10   4      119.95      131.17     25.16 o 
  -1  10   4      282.55      247.02     27.05 o 
   0  10   4      104.46      100.56     17.91 o 
   1  10   4      467.77      458.77     22.26 o 
   2  10   4      749.44      795.89     42.18 o 
   3  10   4      646.97      607.29     37.93 o 
   4  10   4       19.03        0.00     16.39 o 
   5  10   4       44.94       59.61     17.58 o 
   6  10   4      347.79      364.86     18.45 o 
   7  10   4       22.96       15.28     17.02 o 
   8  10   4      454.80      472.32     30.29 o 
  -7  11   4      193.45      230.43     21.70 o 
  -6  11   4      370.26      368.70     29.41 o 
  -5  11   4      310.26      305.30     23.73 o 
  -4  11   4      340.69      307.58     34.06 o 
  -3  11   4      440.96      436.01     74.33 o 
  -2  11   4      374.25      354.30     41.86 o 
  -1  11   4     1051.22      949.51     70.39 o 
   0  11   4      377.75      372.17     37.21 o 
   1  11   4      744.46      705.24     42.86 o 
   2  11   4      381.33      370.36     19.58 o 
   3  11   4      486.05      491.79     29.00 o 
   4  11   4       35.91       29.52     18.71 o 
   5  11   4      423.02      379.13     26.72 o 
   6  11   4       19.08       25.14     18.82 o 
  -4  12   4       15.65       23.38     28.71 o 
  -3  12   4      499.14      453.14     41.01 o 
  -2  12   4      396.51      343.72     29.80 o 
  -1  12   4      741.54      669.37     66.16 o 
   0  12   4      468.89      406.32     27.23 o 
   1  12   4      273.62      244.89     24.64 o 
   2  12   4      353.15      386.13     38.49 o 
   3  12   4      263.36      239.96     21.33 o 
 -14   1   5      477.95      546.25     27.62 o 
 -13   1   5        0.88       14.62     22.88 o 
 -12   1   5      890.92      880.38     23.40 o 
 -11   1   5      416.20      395.59     18.84 o 
 -10   1   5     3430.42     3306.46     45.33 o 
  -9   1   5      307.12      309.24     15.11 o 
  -8   1   5     5532.89     5189.28     38.55 o 
  -7   1   5      335.47      298.01     18.96 o 
  -6   1   5    12905.81    11896.73    105.28 o 
  -5   1   5      190.89      111.29     18.88 o 
  -4   1   5    26043.75    23977.39    104.35 o 
  -3   1   5      344.53      316.22     26.57 o 
  -2   1   5     3657.32     4141.54     88.24 o 
  -1   1   5      143.15      220.69     16.75 o 
   0   1   5    14533.84    16529.02    293.02 o 
   1   1   5    19012.65    20443.93    285.77 o 
   2   1   5    20968.16    21298.94    345.42 o 
   3   1   5    25785.34    26159.36    582.96 o 
   4   1   5    11908.23    12142.32    220.97 o 
   5   1   5     5777.71     5654.91    113.24 o 
   6   1   5     4546.25     4597.17    128.08 o 
   7   1   5     6725.38     6233.21    168.58 o 
   8   1   5        0.95       20.73     10.91 o 
   9   1   5     3019.79     2893.09     50.78 o 
  10   1   5       66.14       87.70     12.15 o 
  11   1   5     1457.69     1506.14     16.60 o 
  12   1   5       23.80       22.25     14.13 o 
  13   1   5      710.76      837.93     22.34 o 
  14   1   5       63.67       82.41     18.68 o 
 -14   2   5       32.89       31.54     20.59 o 
 -13   2   5      252.73      224.55     20.59 o 
 -12   2   5        0.68       17.81     18.63 o 
 -11   2   5      911.10      905.45     33.80 o 
 -10   2   5       10.32       26.70     13.04 o 
  -9   2   5     2603.22     2508.98     28.76 o 
  -8   2   5     1816.57     1605.32     24.80 o 
  -7   2   5      925.21      879.90     18.59 o 
  -6   2   5      330.80      302.90     13.75 o 
  -5   2   5     6300.39     5756.67    133.08 o 
  -4   2   5     1853.80     1719.59     38.89 o 
  -3   2   5     2840.40     3202.31    510.85 o 
  -2   2   5     1146.39     1188.74    161.98 o 
  -1   2   5      543.98      810.13     18.05 o 
   0   2   5     2685.05     2909.79     83.94 o 
   1   2   5     6133.04     6785.09    190.38 o 
   2   2   5    21238.28    22395.08    832.76 o 
   3   2   5     5955.03     5994.29    168.27 o 
   4   2   5     1597.45     1607.96     77.16 o 
   5   2   5     3624.47     3550.41    126.17 o 
   6   2   5     1169.57     1107.99     35.46 o 
   7   2   5       40.20       50.27     13.23 o 
   8   2   5     2097.42     2033.49     67.99 o 
   9   2   5       59.49       53.61     13.80 o 
  10   2   5      943.74      911.60     31.33 o 
  11   2   5       78.08       93.77     13.46 o 
  12   2   5      379.24      436.71     16.28 o 
  13   2   5      113.58      162.72     14.98 o 
 -14   3   5        0.07       26.04     22.66 o 
 -13   3   5        1.19        2.84     18.43 o 
 -12   3   5      251.88      288.63     18.96 o 
 -11   3   5      133.41      103.87     17.07 o 
 -10   3   5       57.06       47.43     14.74 o 
  -9   3   5      253.65      255.14     15.04 o 
  -8   3   5       16.29        0.00     17.70 o 
  -7   3   5      205.36      225.45     15.70 o 
  -6   3   5       18.11       39.48     13.68 o 
  -5   3   5     2683.52     2304.92     28.15 o 
  -4   3   5     1398.41     1334.91    165.07 o 
  -3   3   5      983.37     1072.17    217.75 o 
  -2   3   5      936.70     1133.44    181.96 o 
  -1   3   5     1234.88     1486.07    113.40 o 
   0   3   5        1.51        6.73     18.75 o 
   1   3   5      176.04      210.72     14.98 o 
   2   3   5       49.65       73.09     12.06 o 
   3   3   5      163.28      159.15     14.02 o 
   4   3   5      535.43      512.82     26.97 o 
   5   3   5     2230.57     2304.00     82.12 o 
   6   3   5      275.63      224.93     13.10 o 
   7   3   5       13.44       24.29     11.24 o 
   8   3   5        0.10        8.86     10.98 o 
   9   3   5       46.75       49.08     12.66 o 
  10   3   5       22.52       21.15     15.43 o 
  11   3   5       47.41       65.59     13.04 o 
  12   3   5       38.08       29.39     16.49 o 
  13   3   5        3.48       13.04     18.07 o 
 -13   4   5      867.95      896.75     46.81 o 
 -12   4   5       86.81      114.17     19.33 o 
 -11   4   5     1674.95     1651.49     21.71 o 
 -10   4   5       56.59       36.03     15.34 o 
  -9   4   5     4998.96     4660.14    111.20 o 
  -8   4   5      432.72      377.69     16.52 o 
  -7   4   5     2831.78     2494.72     94.28 o 
  -6   4   5     3341.91     2909.99     29.25 o 
  -5   4   5    11989.22    10257.45     54.48 o 
  -4   4   5     2395.53     2431.56    266.55 o 
  -3   4   5    14695.50    15860.77   1629.43 o 
  -2   4   5      229.89      199.54     23.48 o 
  -1   4   5     6673.15     7005.01    448.07 o 
   0   4   5    12582.17    14662.94    186.26 o 
   1   4   5    10834.84    11338.36    369.12 o 
   2   4   5     7677.51     7805.71    412.36 o 
   3   4   5    10504.44    10258.89    490.68 o 
   4   4   5    13894.88    13509.64    623.36 o 
   5   4   5     3724.19     3734.89    175.86 o 
   6   4   5     4589.34     4233.52    203.61 o 
   7   4   5      169.64      169.02     15.41 o 
   8   4   5     4263.65     3976.09    173.36 o 
   9   4   5      238.08      238.40     13.46 o 
  10   4   5     2355.65     2360.43     73.99 o 
  11   4   5       63.41       75.99     14.15 o 
  12   4   5      788.64      851.65     23.79 o 
  13   4   5        4.75        0.00     15.97 o 
 -13   5   5        0.68       27.51     21.59 o 
 -12   5   5      184.91      207.54     21.28 o 
 -11   5   5       41.96       36.08     18.60 o 
 -10   5   5      459.86      484.93     30.87 o 
  -9   5   5      121.10      104.98     17.78 o 
  -8   5   5      154.03      142.01     16.40 o 
  -7   5   5      740.08      647.97     17.32 o 
  -6   5   5     2247.96     2039.26     38.30 o 
  -5   5   5      431.07      452.82     48.28 o 
  -4   5   5     5527.58     5941.48    618.22 o 
  -3   5   5      134.28      118.34     18.29 o 
  -2   5   5      308.83      404.74     29.23 o 
  -1   5   5       29.60        0.20     15.97 o 
   0   5   5      107.62       58.60     19.36 o 
   1   5   5     4590.08     4494.58    167.92 o 
   2   5   5      669.37      741.33     36.68 o 
   3   5   5     3257.30     3312.83    151.88 o 
   4   5   5      420.65      365.64     13.33 o 
   5   5   5     1097.77      980.19     54.63 o 
   6   5   5      581.30      545.03     27.08 o 
   7   5   5      802.83      789.46     30.47 o 
   8   5   5        3.08       18.39     13.85 o 
   9   5   5      842.67      840.40     29.81 o 
  10   5   5        1.37        6.23     12.77 o 
  11   5   5      578.65      621.66     26.35 o 
  12   5   5       11.33        0.00     18.00 o 
 -12   6   5        8.58        1.36     18.97 o 
 -11   6   5      285.13      257.48     20.06 o 
 -10   6   5       67.11       70.65     18.52 o 
  -9   6   5     1129.74     1021.27     18.94 o 
  -8   6   5      520.95      495.00     18.92 o 
  -7   6   5     1826.21     1793.68    156.95 o 
  -6   6   5     1133.11     1085.94     88.18 o 
  -5   6   5      121.30       95.12     15.25 o 
  -4   6   5      274.88      269.95     18.21 o 
  -3   6   5     2959.55     3068.55    219.41 o 
  -2   6   5      631.40      709.66    105.40 o 
  -1   6   5     3246.97     3511.28    218.88 o 
   0   6   5     1374.84     1584.08     64.92 o 
   1   6   5     1465.59     1519.01     74.16 o 
   2   6   5      122.20      124.65     14.68 o 
   3   6   5     1701.52     1609.11     78.23 o 
   4   6   5     1440.70     1408.59     48.07 o 
   5   6   5       16.60       12.82     15.87 o 
   6   6   5      866.78      811.31     30.85 o 
   7   6   5       38.18       35.42     12.49 o 
   8   6   5      442.58      441.27     26.08 o 
   9   6   5      299.52      297.18     18.51 o 
  10   6   5      305.21      323.50     21.55 o 
  11   6   5       44.89       69.24     19.49 o 
  12   6   5        3.27       29.51     19.48 o 
 -11   7   5      131.61      160.17     21.22 o 
 -10   7   5      917.54      840.83     44.14 o 
  -9   7   5       33.58       23.71     13.33 o 
  -8   7   5     2377.17     2380.04    178.75 o 
  -7   7   5      701.80      692.68     57.78 o 
  -6   7   5     3055.08     3000.52    241.95 o 
  -5   7   5     3088.01     3101.02    250.21 o 
  -4   7   5     2096.44     2174.01    161.11 o 
  -3   7   5     1470.83     1652.71    118.29 o 
  -2   7   5     5981.10     6169.18    852.28 o 
  -1   7   5     4253.48     4864.73    561.50 o 
   0   7   5     2164.62     2439.39    159.23 o 
   1   7   5     1500.52     1634.18     80.38 o 
   2   7   5     1712.06     1710.27     70.96 o 
   3   7   5      585.02      542.64     21.66 o 
   4   7   5      157.23      202.26     16.83 o 
   5   7   5     2114.29     2145.97    116.72 o 
   6   7   5      139.70      137.59     16.46 o 
   7   7   5     1437.83     1372.96     38.51 o 
   8   7   5        9.27       30.62     30.95 o 
   9   7   5     1681.81     1656.82     35.40 o 
  10   7   5      111.34       91.58     17.97 o 
  11   7   5      444.82      478.56     19.81 o 
 -11   8   5      240.78      241.61     18.88 o 
 -10   8   5       39.65       33.73     19.51 o 
  -9   8   5      271.83      283.78     19.81 o 
  -8   8   5       32.62       53.86     17.22 o 
  -7   8   5     1221.70     1212.74     79.79 o 
  -6   8   5        2.62        8.30     19.67 o 
  -5   8   5     2034.13     2002.03    173.27 o 
  -4   8   5       33.27       22.02     19.88 o 
  -3   8   5     2337.57     2521.56    225.63 o 
  -2   8   5      100.97       87.81     19.93 o 
  -1   8   5     1725.67     1724.91    153.57 o 
   0   8   5     1219.89     1328.34    111.33 o 
   1   8   5     1415.39     1400.17     75.12 o 
   2   8   5      483.19      498.40     40.49 o 
   3   8   5     1552.11     1557.01     68.72 o 
   4   8   5       92.59      108.55     15.97 o 
   5   8   5      311.56      294.32     28.23 o 
   6   8   5      349.26      320.19     15.06 o 
   7   8   5       49.73       76.03     17.90 o 
   8   8   5      414.54      415.08     24.37 o 
   9   8   5       65.63       54.51     19.57 o 
  10   8   5      251.88      269.99     19.81 o 
  -9   9   5        0.05        0.00     19.62 o 
  -8   9   5      964.51      955.91     85.54 o 
  -7   9   5        7.78        0.91     18.81 o 
  -6   9   5      692.86      733.94     69.73 o 
  -5   9   5      627.77      601.02     51.35 o 
  -4   9   5     1190.57     1198.94     92.05 o 
  -3   9   5      742.11      726.86     92.65 o 
  -2   9   5     2285.46     2130.79    244.99 o 
  -1   9   5      396.89      360.76     25.21 o 
   0   9   5     1693.80     1820.29    142.21 o 
   1   9   5      229.99      246.20     17.56 o 
   2   9   5      366.23      384.71     22.98 o 
   3   9   5     1567.58     1585.72     74.64 o 
   4   9   5      311.19      326.57     25.98 o 
   5   9   5     1260.92     1257.97     63.06 o 
   6   9   5       97.72      111.59     15.26 o 
   7   9   5      845.79      857.98     49.21 o 
   8   9   5       89.16      105.23     19.78 o 
   9   9   5      573.01      526.69     41.59 o 
  -8  10   5        0.33       19.81     20.23 o 
  -7  10   5      972.06      952.58     62.83 o 
  -6  10   5      258.98      260.09     19.12 o 
  -5  10   5      328.30      352.65     23.75 o 
  -4  10   5      769.49      722.36    116.45 o 
  -3  10   5     1406.41     1310.01    129.99 o 
  -2  10   5      891.29      768.07     81.82 o 
  -1  10   5      962.19      901.24     96.72 o 
   0  10   5     1132.27     1004.36     44.83 o 
   1  10   5       47.86       73.43     18.08 o 
   2  10   5     1487.99     1432.22     78.30 o 
   3  10   5      495.37      481.64     26.82 o 
   4  10   5     1138.16     1084.47     56.64 o 
   5  10   5       60.27       76.79     17.65 o 
   6  10   5      827.41      796.65     47.60 o 
   7  10   5       46.43       78.95     20.24 o 
   8  10   5      591.58      577.03     34.35 o 
  -6  11   5       27.38       26.99     19.32 o 
  -5  11   5       33.75       24.50     28.92 o 
  -4  11   5       23.19       56.05     23.72 o 
  -3  11   5        9.85        8.40     28.84 o 
  -2  11   5      232.66      231.65     31.72 o 
  -1  11   5      468.54      436.70     37.15 o 
   0  11   5       58.51       54.84     27.07 o 
   1  11   5       90.77       80.69     20.09 o 
   2  11   5        3.20       12.91     15.65 o 
   3  11   5      111.76      112.74     19.89 o 
   4  11   5       68.33       45.98     20.28 o 
   5  11   5       48.02       80.56     20.48 o 
   6  11   5       32.59       18.09     20.08 o 
  -3  12   5      344.75      309.63     33.59 o 
  -2  12   5      374.20      368.51     36.46 o 
  -1  12   5      175.16      125.68     33.34 o 
   0  12   5      429.68      400.95     41.77 o 
   1  12   5      359.49      321.63     29.04 o 
   2  12   5      337.77      295.06     23.34 o 
   3  12   5      115.44      117.32     21.38 o 
 -14   0   6      213.45      235.89     39.97 o 
 -13   0   6      465.44      493.77     37.14 o 
 -12   0   6      263.24      279.31     34.71 o 
 -11   0   6     2208.03     2267.75     38.67 o 
 -10   0   6     1257.52     1189.92     26.17 o 
  -9   0   6     6507.64     6366.73     50.03 o 
  -8   0   6      484.74      461.72     29.23 o 
  -7   0   6     5925.75     5123.33     46.24 o 
  -6   0   6     1554.52     1463.86     32.79 o 
  -5   0   6     8740.83     7344.95     51.27 o 
  -4   0   6     3382.32     3842.29     41.10 o 
  -3   0   6    18828.15    23603.12    102.37 o 
  -2   0   6     4881.43     5652.32     53.59 o 
  -1   0   6    11627.43    13235.03    223.51 o 
   0   0   6     3318.43     3426.73     86.09 o 
   1   0   6    28408.42    29060.45    581.68 o 
   2   0   6    20974.89    21604.01    620.77 o 
   3   0   6    23118.58    22915.02    708.67 o 
   4   0   6     3036.52     2856.92     62.86 o 
   5   0   6     3074.93     2630.39    119.19 o 
   6   0   6     2893.67     2839.86     24.74 o 
   7   0   6     1021.51      856.65     26.26 o 
   8   0   6     3974.48     3899.79    151.21 o 
   9   0   6       65.40       70.20     25.95 o 
  10   0   6     1710.97     1791.87    142.06 o 
  11   0   6      430.54      415.09     28.69 o 
  12   0   6     1940.56     2109.66     25.40 o 
  13   0   6       82.50       75.47     25.74 o 
 -14   1   6      195.52      169.43     20.39 o 
 -13   1   6        6.46       37.73     21.05 o 
 -12   1   6       35.22       16.77     22.08 o 
 -11   1   6      118.66      124.88     29.93 o 
 -10   1   6      999.97      991.14     20.83 o 
  -9   1   6      212.48      246.31     20.87 o 
  -8   1   6      737.13      712.89     25.66 o 
  -7   1   6      249.26      231.61     18.63 o 
  -6   1   6      205.71      188.15     18.75 o 
  -5   1   6      205.26      207.55     14.91 o 
  -4   1   6     1133.80      988.34     33.30 o 
  -3   1   6     3963.41     4577.96    644.48 o 
  -2   1   6       88.53      185.80     16.62 o 
  -1   1   6     2883.06     3169.00    106.97 o 
   0   1   6      229.92      226.33     12.44 o 
   1   1   6      229.13      304.57     17.20 o 
   2   1   6        6.52       14.42     13.57 o 
   3   1   6     9454.34     9714.60    118.02 o 
   4   1   6      168.98      223.29     13.76 o 
   5   1   6      303.72      396.73     12.64 o 
   6   1   6        9.89       25.97     10.38 o 
   7   1   6      481.31      432.33     12.04 o 
   8   1   6       45.59       40.74     13.93 o 
   9   1   6      297.75      317.45     12.73 o 
  10   1   6        5.31       10.21     13.74 o 
  11   1   6      187.14      225.37     14.51 o 
  12   1   6       14.80       30.10     15.24 o 
  13   1   6      153.72      186.16     16.24 o 
 -14   2   6       47.23       33.18     23.64 o 
 -13   2   6      207.13      213.82     22.30 o 
 -12   2   6        0.14        0.00     23.38 o 
 -11   2   6      659.94      640.70     20.16 o 
 -10   2   6       96.71       92.22     16.91 o 
  -9   2   6     1230.09     1160.45     61.39 o 
  -8   2   6      187.45      183.88     18.76 o 
  -7   2   6     2543.05     2279.70     38.41 o 
  -6   2   6     1876.97     1688.20     53.39 o 
  -5   2   6     2074.34     1816.71     35.56 o 
  -4   2   6     1943.39     2223.96    351.32 o 
  -3   2   6     3267.95     3575.48    559.72 o 
  -2   2   6        7.98       10.72     13.41 o 
  -1   2   6     7974.39     9018.15    191.33 o 
   0   2   6      792.33      884.83     25.29 o 
   1   2   6     6046.11     6764.27    191.96 o 
   2   2   6     4904.60     4888.26    127.40 o 
   3   2   6     3365.96     3545.75     87.17 o 
   4   2   6      144.25      152.50     12.88 o 
   5   2   6       90.28       83.59     13.47 o 
   6   2   6     1194.63     1121.87     28.46 o 
   7   2   6       11.51       44.94     11.38 o 
   8   2   6      690.14      686.86     28.04 o 
   9   2   6      132.63      139.50     12.75 o 
  10   2   6      306.28      336.51     13.92 o 
  11   2   6       33.55       44.87     14.15 o 
  12   2   6      378.73      411.01     17.46 o 
  13   2   6       73.23       79.53     16.22 o 
 -13   3   6       35.66       91.84     28.60 o 
 -12   3   6      558.86      552.27     20.38 o 
 -11   3   6       60.48       40.21     15.38 o 
 -10   3   6     3433.69     3347.84     59.44 o 
  -9   3   6      270.00      301.65     45.37 o 
  -8   3   6     9309.48     8324.83    115.63 o 
  -7   3   6      227.08      206.19     15.50 o 
  -6   3   6     8192.31     7426.62    159.86 o 
  -5   3   6        7.51        9.44     27.19 o 
  -4   3   6    10127.63    10382.73   1625.61 o 
  -3   3   6     1696.65     1722.27    320.09 o 
  -2   3   6     6389.39     7554.04    670.06 o 
  -1   3   6     1937.99     2214.09    140.90 o 
   0   3   6    12871.80    13405.41    814.75 o 
   1   3   6     9284.40     9071.44    383.67 o 
   2   3   6    11907.74    12222.73    535.27 o 
   3   3   6     8841.43     8760.06    395.12 o 
   4   3   6     3193.52     3140.21    136.76 o 
   5   3   6     1799.45     1667.09     55.55 o 
   6   3   6     1587.70     1616.52     58.97 o 
   7   3   6     1554.41     1500.48     41.07 o 
   8   3   6      118.27      111.49     12.11 o 
   9   3   6     2275.12     2173.76     38.91 o 
  10   3   6      227.49      227.99     13.79 o 
  11   3   6      915.13      978.94     40.83 o 
  12   3   6      174.32      185.17     15.33 o 
  13   3   6      267.55      329.39     30.56 o 
 -13   4   6        1.45        0.61     18.76 o 
 -12   4   6       35.08       21.04     20.60 o 
 -11   4   6       13.06       29.24     18.78 o 
 -10   4   6      184.52      211.44     18.12 o 
  -9   4   6     1722.31     1572.22     49.11 o 
  -8   4   6       14.70        1.15     16.06 o 
  -7   4   6     1628.97     1433.08     55.37 o 
  -6   4   6     2069.81     1823.30     35.98 o 
  -5   4   6     2285.25     2239.13    278.11 o 
  -4   4   6      739.23      845.49    140.42 o 
  -3   4   6      356.96      400.61     53.02 o 
  -2   4   6     1065.39     1236.33     26.79 o 
  -1   4   6       88.26       54.73     14.20 o 
   0   4   6     1485.51     1703.48     25.02 o 
   1   4   6     7617.20     8193.19     86.11 o 
   2   4   6     3044.84     2902.41    123.73 o 
   3   4   6     1470.76     1494.79     74.53 o 
   4   4   6       21.28       32.27     13.76 o 
   5   4   6     1207.79     1130.93     74.40 o 
   6   4   6      273.09      287.49     12.61 o 
   7   4   6      237.64      201.97     13.41 o 
   8   4   6      373.76      398.24     14.59 o 
   9   4   6       40.91       47.34     14.98 o 
  10   4   6      135.76      144.18     13.09 o 
  11   4   6       21.73       34.49     14.66 o 
  12   4   6       30.90       30.40     15.87 o 
  13   4   6        2.58        0.00     17.65 o 
 -12   5   6      970.49      993.56     23.10 o 
 -11   5   6       13.39       26.52     18.52 o 
 -10   5   6      969.49      926.98     22.60 o 
  -9   5   6      206.17      205.84     20.54 o 
  -8   5   6     2355.57     2104.16     48.57 o 
  -7   5   6      172.50      161.87     17.18 o 
  -6   5   6     2789.38     2699.01    344.70 o 
  -5   5   6      473.19      487.70     62.94 o 
  -4   5   6     3881.24     4523.02    543.12 o 
  -3   5   6        8.03       24.38     20.86 o 
  -2   5   6    12701.29    13930.95     66.36 o 
  -1   5   6       82.83       50.47     15.33 o 
   0   5   6     4492.59     4913.79     70.24 o 
   1   5   6     1115.53     1304.55     20.23 o 
   2   5   6     5160.29     5210.46    141.15 o 
   3   5   6     2664.96     2611.44    131.32 o 
   4   5   6     3896.02     3805.35    172.68 o 
   5   5   6     8448.58     8364.84    444.55 o 
   6   5   6     1180.59     1137.34     59.84 o 
   7   5   6     1481.18     1311.23     76.37 o 
   8   5   6      845.62      772.89     13.80 o 
   9   5   6     1387.90     1355.84     47.56 o 
  10   5   6      428.67      382.78     14.32 o 
  11   5   6      796.94      861.68     34.85 o 
  12   5   6       58.77       61.79     15.83 o 
 -12   6   6       31.94       39.18     21.91 o 
 -11   6   6      692.13      664.54     20.96 o 
 -10   6   6        9.62        8.10     18.70 o 
  -9   6   6     1541.81     1329.33     19.56 o 
  -8   6   6       30.53       36.67     14.90 o 
  -7   6   6     1638.36     1584.38    111.53 o 
  -6   6   6      560.96      562.43     67.70 o 
  -5   6   6     3147.47     3451.60    404.92 o 
  -4   6   6      741.87      770.05     63.83 o 
  -3   6   6     2957.64     3239.72     75.52 o 
  -2   6   6     1139.12     1309.08     31.54 o 
  -1   6   6     1921.62     2004.79     81.29 o 
   0   6   6     3329.31     3501.57     65.54 o 
   1   6   6     1060.26     1199.28     18.07 o 
   2   6   6     3068.22     3232.45    150.07 o 
   3   6   6     1798.64     1831.48     55.49 o 
   4   6   6     2504.71     2432.62    122.27 o 
   5   6   6      364.04      387.69     16.28 o 
   6   6   6     3164.42     3100.94    104.18 o 
   7   6   6      282.35      276.94     21.07 o 
   8   6   6     1202.63     1175.08     35.45 o 
   9   6   6      154.58      168.28     26.66 o 
  10   6   6      597.43      606.18     30.93 o 
  11   6   6        0.20        4.31     18.78 o 
  12   6   6      491.41      513.37     24.08 o 
 -11   7   6       98.01      103.14     21.67 o 
 -10   7   6        1.31        3.40     17.13 o 
  -9   7   6       41.40       37.17     16.27 o 
  -8   7   6       22.41       16.30     16.10 o 
  -7   7   6      134.64      117.10     15.86 o 
  -6   7   6      130.05      160.19     23.89 o 
  -5   7   6      571.69      555.14     31.38 o 
  -4   7   6      519.75      591.33     58.19 o 
  -3   7   6       21.35       52.12     25.83 o 
  -2   7   6       17.26       39.40     28.04 o 
  -1   7   6       51.52       40.65     36.91 o 
   0   7   6       52.13       32.04     19.51 o 
   1   7   6      213.82      276.12     19.84 o 
   2   7   6      435.88      408.56     17.15 o 
   3   7   6      304.38      304.73     15.07 o 
   4   7   6        9.73        3.42     14.84 o 
   5   7   6        1.28       21.80     17.46 o 
   6   7   6       37.78       53.20     12.99 o 
   7   7   6      118.97      123.98     17.47 o 
   8   7   6        0.29       18.91     16.21 o 
   9   7   6       10.70       13.70     15.14 o 
  10   7   6        9.03        6.68     21.10 o 
  11   7   6       50.75       63.42     21.16 o 
 -10   8   6       35.20       65.37     23.24 o 
  -9   8   6      488.76      491.00     42.78 o 
  -8   8   6       45.60       37.82     17.31 o 
  -7   8   6     2641.42     2669.52    178.90 o 
  -6   8   6      378.01      434.52     35.39 o 
  -5   8   6     1755.13     1787.66    117.64 o 
  -4   8   6      977.29     1034.11     70.94 o 
  -3   8   6     5168.37     5116.94     39.51 o 
  -2   8   6        4.48       32.50     26.62 o 
  -1   8   6     6743.40     6974.35     49.18 o 
   0   8   6      571.96      607.38     30.07 o 
   1   8   6     1279.28     1410.68     32.00 o 
   2   8   6     1695.50     1719.02     75.33 o 
   3   8   6     2416.45     2489.09    103.95 o 
   4   8   6     2137.28     2220.31    121.38 o 
   5   8   6      907.18      922.77     52.55 o 
   6   8   6     2120.52     2121.29    100.31 o 
   7   8   6      634.19      662.43     36.79 o 
   8   8   6      886.41      908.55     50.05 o 
   9   8   6      343.21      296.59     20.71 o 
  10   8   6      422.98      465.05     23.91 o 
  -9   9   6      116.50      137.50     20.75 o 
  -8   9   6      542.10      529.23     40.44 o 
  -7   9   6       91.69       80.22     17.09 o 
  -6   9   6     1691.21     1694.59    120.32 o 
  -5   9   6      101.86      111.30     23.07 o 
  -4   9   6     1111.06     1104.68    180.95 o 
  -3   9   6       13.19       38.33     31.03 o 
  -2   9   6     3783.40     3898.76     42.62 o 
  -1   9   6      200.92      204.18     32.22 o 
   0   9   6     2485.91     2568.38    133.97 o 
   1   9   6      177.37      171.42     21.92 o 
   2   9   6      800.74      795.08     23.10 o 
   3   9   6      337.86      363.41     17.52 o 
   4   9   6     1016.91      988.05     70.32 o 
   5   9   6     1074.30     1068.06     52.44 o 
   6   9   6      360.46      344.31     18.14 o 
   7   9   6      772.90      746.81     34.29 o 
   8   9   6      253.14      226.61     21.50 o 
   9   9   6      466.45      421.44     31.68 o 
  -8  10   6        4.38       28.57     20.86 o 
  -7  10   6      106.31      107.79     18.79 o 
  -6  10   6       71.34       91.32     21.61 o 
  -5  10   6       58.96       36.59     30.94 o 
  -4  10   6        5.59        0.00     35.10 o 
  -3  10   6      359.35      338.32     34.65 o 
  -2  10   6        0.82       18.20     31.15 o 
  -1  10   6      165.06      167.83     24.42 o 
   0  10   6        5.33        0.00     29.73 o 
   1  10   6      338.33      368.43     22.80 o 
   2  10   6      579.05      628.15     50.00 o 
   3  10   6      826.16      744.41     26.54 o 
   4  10   6       14.99       14.27     18.68 o 
   5  10   6      139.23      141.01     23.60 o 
   6  10   6       42.11       34.40     20.14 o 
   7  10   6       35.29       42.78     19.43 o 
  -6  11   6      626.99      606.85     57.14 o 
  -5  11   6      159.40      206.16     36.63 o 
  -4  11   6      594.30      613.95     29.96 o 
  -3  11   6      429.96      448.83     28.94 o 
  -2  11   6     1026.60      931.76     39.63 o 
  -1  11   6      400.74      332.78     33.24 o 
   0  11   6      504.97      427.75     37.25 o 
   1  11   6      386.12      342.39     21.83 o 
   2  11   6      224.84      179.92     23.07 o 
   3  11   6      811.53      780.20     44.35 o 
   4  11   6      447.64      434.46     22.75 o 
   5  11   6      462.44      483.90     25.11 o 
  -2  12   6       13.26       35.27     41.55 o 
  -1  12   6      923.10      882.24     39.85 o 
   0  12   6       54.56      146.30     40.14 o 
   1  12   6      475.82      512.03     30.98 o 
 -13   1   7       62.63       13.21     43.84 o 
 -12   1   7      526.32      517.82     27.36 o 
 -11   1   7      214.21      231.67     18.37 o 
 -10   1   7     3553.61     3478.77     29.89 o 
  -9   1   7      692.10      684.42     23.43 o 
  -8   1   7     5231.11     4604.82     29.72 o 
  -7   1   7      200.76      187.24     17.37 o 
  -6   1   7     4077.52     3839.89     39.60 o 
  -5   1   7     2319.70     2059.20     38.35 o 
  -4   1   7     7793.04     8483.15   1393.88 o 
  -3   1   7      756.73      896.66     32.45 o 
  -2   1   7    17624.18    20693.81    355.25 o 
  -1   1   7      174.50      186.38     14.15 o 
   0   1   7    21519.79    24269.69    650.68 o 
   1   1   7     2855.78     2925.56     47.65 o 
   2   1   7    10802.75    11332.85    183.07 o 
   3   1   7    11988.52    12563.13    179.57 o 
   4   1   7    11992.00    11953.04    203.42 o 
   5   1   7      772.65      731.55     30.87 o 
   6   1   7     1615.92     1660.16     33.88 o 
   7   1   7     2626.77     2566.47     51.37 o 
   8   1   7      597.88      543.25     20.18 o 
   9   1   7     2963.15     2916.99     53.74 o 
  10   1   7     1015.09      978.46     15.35 o 
  11   1   7      824.14      879.06     15.06 o 
  12   1   7      227.83      217.63     17.51 o 
  13   1   7      339.55      403.71     22.52 o 
 -13   2   7      324.45      350.95     25.31 o 
 -12   2   7       48.60       60.77     23.88 o 
 -11   2   7      571.79      607.07     24.17 o 
 -10   2   7      209.95      225.14     17.76 o 
  -9   2   7     4145.59     3993.21     30.57 o 
  -8   2   7      375.18      305.53     17.22 o 
  -7   2   7     1254.32     1125.48     26.29 o 
  -6   2   7       18.71        9.05     17.80 o 
  -5   2   7     3593.71     3159.14     44.32 o 
  -4   2   7       52.16       64.94     14.88 o 
  -3   2   7     5047.74     5432.68    490.11 o 
  -2   2   7     5067.50     5332.45     41.15 o 
  -1   2   7     2353.10     2813.38     62.65 o 
   0   2   7     2287.17     2591.53     88.66 o 
   1   2   7    17324.88    17985.26    451.63 o 
   2   2   7     2425.48     2375.43     56.03 o 
   3   2   7     3793.66     3945.58    118.32 o 
   4   2   7     2543.37     2526.34     82.48 o 
   5   2   7     1140.54     1081.24     40.80 o 
   6   2   7       16.89       30.69     11.45 o 
   7   2   7       66.74       55.76     12.06 o 
   8   2   7     2596.34     2574.36     56.56 o 
   9   2   7        9.40       26.52     11.89 o 
  10   2   7     1622.62     1541.62     57.60 o 
  11   2   7      309.47      331.52     19.49 o 
  12   2   7      267.03      320.64     16.80 o 
  13   2   7       20.26       45.36     25.03 o 
 -13   3   7       47.42       35.93     25.86 o 
 -12   3   7      301.47      266.22     18.26 o 
 -11   3   7       84.28       78.69     21.52 o 
 -10   3   7      200.48      183.08     18.53 o 
  -9   3   7      198.80      185.32     20.69 o 
  -8   3   7      232.90      240.12     17.14 o 
  -7   3   7        2.97       21.19     18.45 o 
  -6   3   7      688.77      595.84     36.88 o 
  -5   3   7     2177.43     2282.14    341.77 o 
  -4   3   7        0.61       14.52     25.41 o 
  -3   3   7       70.97      107.41     21.41 o 
  -2   3   7      630.96      764.08     59.81 o 
  -1   3   7      147.86      105.41     13.12 o 
   0   3   7      555.15      619.44     30.39 o 
   1   3   7     3818.34     4029.54    177.67 o 
   2   3   7     1822.78     1971.82     90.26 o 
   3   3   7     2325.48     2154.41     99.21 o 
   4   3   7       12.94       10.61     11.08 o 
   5   3   7     1995.18     1794.58     74.08 o 
   6   3   7        6.94        2.12     13.12 o 
   7   3   7       88.91       89.81     17.13 o 
   8   3   7       25.14       28.92     11.91 o 
   9   3   7       73.78       62.17     15.29 o 
  10   3   7       49.13       51.82     12.65 o 
  11   3   7        2.42       11.27     14.37 o 
  12   3   7       67.90      101.08     15.99 o 
  13   3   7       32.13       35.36     16.81 o 
 -13   4   7      242.72      245.22     31.74 o 
 -12   4   7      269.88      254.82     23.77 o 
 -11   4   7     1481.18     1342.48     37.59 o 
 -10   4   7      202.43      199.99     21.72 o 
  -9   4   7     3263.11     3001.95     57.86 o 
  -8   4   7     1034.33      937.57     82.96 o 
  -7   4   7     2464.60     2192.98     53.84 o 
  -6   4   7       69.70      100.55     19.37 o 
  -5   4   7     8636.19     9371.30   1743.98 o 
  -4   4   7       28.92       63.89     20.52 o 
  -3   4   7    14046.39    15445.89   1341.42 o 
  -2   4   7        0.82        0.00     26.62 o 
  -1   4   7    14710.95    15880.36    681.65 o 
   0   4   7      399.63      386.37     47.09 o 
   1   4   7    10225.59    10934.94    556.31 o 
   2   4   7     2634.80     2795.71    129.25 o 
   3   4   7     5761.09     5743.39    307.57 o 
   4   4   7     3503.11     3396.65    166.35 o 
   5   4   7     2926.42     2866.81    128.23 o 
   6   4   7     2646.90     2602.30    115.86 o 
   7   4   7     1819.77     1791.71     76.04 o 
   8   4   7     1670.46     1612.02     67.37 o 
   9   4   7      844.19      881.69     30.51 o 
  10   4   7     1349.15     1330.72     39.70 o 
  11   4   7      264.97      308.34     15.78 o 
  12   4   7      707.21      798.27     36.57 o 
 -12   5   7       97.61       82.49     21.54 o 
 -11   5   7       90.93       85.26     17.52 o 
 -10   5   7      578.33      538.91     17.84 o 
  -9   5   7      143.98      140.79     18.25 o 
  -8   5   7      895.36      798.75     41.41 o 
  -7   5   7      156.20      152.01     17.41 o 
  -6   5   7       10.80       28.99     20.89 o 
  -5   5   7       28.53       24.72     18.98 o 
  -4   5   7     1590.38     1762.86    178.80 o 
  -3   5   7      614.75      655.85     21.68 o 
  -2   5   7     2308.80     2520.26     30.41 o 
  -1   5   7      402.67      382.85     60.82 o 
   0   5   7     1715.73     1833.54     39.85 o 
   1   5   7      144.57      144.37     13.41 o 
   2   5   7     3115.51     3162.05     92.85 o 
   3   5   7      342.92      342.85     16.74 o 
   4   5   7      552.72      519.81     33.11 o 
   5   5   7      135.46      107.04     12.94 o 
   6   5   7      454.97      423.41     16.16 o 
   7   5   7     1026.27     1004.27     56.73 o 
   8   5   7       57.35       79.07     22.23 o 
   9   5   7      870.60      854.45     48.60 o 
  10   5   7      121.85      163.86     22.23 o 
  11   5   7      270.57      295.04     16.83 o 
  12   5   7       39.79       89.06     20.62 o 
 -12   6   7      122.82      122.06     21.77 o 
 -11   6   7      320.65      333.08     20.79 o 
 -10   6   7       30.51       52.01     19.04 o 
  -9   6   7       78.13       77.73     16.23 o 
  -8   6   7       18.16       13.57     15.33 o 
  -7   6   7      768.00      738.92     46.16 o 
  -6   6   7      611.11      687.50     86.43 o 
  -5   6   7     2541.73     2740.38    240.95 o 
  -4   6   7       70.76      100.66     24.32 o 
  -3   6   7     1940.25     2043.89     34.99 o 
  -2   6   7      570.23      545.22     29.34 o 
  -1   6   7     2981.54     3454.81    146.66 o 
   0   6   7      324.73      364.70     14.95 o 
   1   6   7      821.22      871.03     20.96 o 
   2   6   7      164.23      162.12     16.31 o 
   3   6   7      249.58      281.65     15.11 o 
   4   6   7     1110.51     1126.46     51.91 o 
   5   6   7      686.32      630.10     23.63 o 
   6   6   7       80.42       82.33     15.15 o 
   7   6   7      178.23      167.05     15.29 o 
   8   6   7        3.16       14.98     13.86 o 
   9   6   7      159.04      177.96     20.67 o 
  10   6   7      153.15      187.92     18.53 o 
  11   6   7       68.07       56.12     17.74 o 
 -11   7   7        0.22       11.10     18.39 o 
 -10   7   7     1028.41     1038.09     68.39 o 
  -9   7   7        4.87       16.49     14.79 o 
  -8   7   7     1945.76     1955.98    150.83 o 
  -7   7   7        1.21       10.80     15.43 o 
  -6   7   7     4026.25     4377.83    297.56 o 
  -5   7   7      959.59     1194.65    139.79 o 
  -4   7   7     2973.95     3102.78     32.33 o 
  -3   7   7      165.05      166.65     27.76 o 
  -2   7   7     4483.39     4714.97     37.65 o 
  -1   7   7      341.31      388.01     20.68 o 
   0   7   7     2591.80     2809.22    120.63 o 
   1   7   7     2769.06     2844.25     82.47 o 
   2   7   7     1072.38     1089.43     35.89 o 
   3   7   7     2069.31     2062.35     88.14 o 
   4   7   7     3649.30     3587.42    124.99 o 
   5   7   7      673.75      648.12     21.50 o 
   6   7   7      655.98      657.62     37.33 o 
   7   7   7      335.55      297.58     18.17 o 
   8   7   7      182.54      176.15     15.61 o 
   9   7   7      512.83      503.93     27.88 o 
  10   7   7      230.06      246.80     18.58 o 
 -10   8   7       26.70       18.52     19.81 o 
  -9   8   7      167.75      218.81     34.53 o 
  -8   8   7      217.66      225.51     23.99 o 
  -7   8   7      910.44      928.73     61.45 o 
  -6   8   7      159.16      161.89     26.25 o 
  -5   8   7     1524.68     1655.89     44.21 o 
  -4   8   7       93.40       67.55     20.97 o 
  -3   8   7     1107.37     1165.90     33.92 o 
  -2   8   7      238.98      197.96     29.96 o 
  -1   8   7     1274.15     1490.93     32.50 o 
   0   8   7        2.27        0.00     16.48 o 
   1   8   7      700.41      743.59     63.48 o 
   2   8   7      185.87      173.28     19.90 o 
   3   8   7     2047.71     2129.80     58.07 o 
   4   8   7       14.34        6.30     16.80 o 
   5   8   7      674.33      626.58     32.08 o 
   6   8   7      265.57      238.51     18.74 o 
   7   8   7      300.60      313.18     21.41 o 
   8   8   7      156.33      173.04     20.18 o 
   9   8   7      168.44      160.66     17.42 o 
  -9   9   7      183.87      185.07     18.71 o 
  -8   9   7      226.64      199.94     20.27 o 
  -7   9   7       18.02       23.21     17.58 o 
  -6   9   7      797.26      799.60     25.35 o 
  -5   9   7        1.33        0.00     34.88 o 
  -4   9   7      393.95      447.76     33.92 o 
  -3   9   7       27.35       72.70     32.50 o 
  -2   9   7     2584.46     2604.66     41.49 o 
  -1   9   7        1.41        0.00     29.17 o 
   0   9   7     1524.76     1679.19    113.99 o 
   1   9   7       16.84       28.22     22.02 o 
   2   9   7      154.81      153.39     21.40 o 
   3   9   7      953.85     1002.54     52.35 o 
   4   9   7     1576.24     1623.59     60.91 o 
   5   9   7      225.02      250.06     16.78 o 
   6   9   7      439.50      433.17     33.30 o 
   7   9   7      133.65      166.90     32.84 o 
   8   9   7      204.84      205.88     23.29 o 
  -7  10   7      846.92      805.92     75.71 o 
  -6  10   7       81.52       98.42     37.31 o 
  -5  10   7     1149.95     1210.61     31.94 o 
  -4  10   7      262.38      301.52     36.91 o 
  -3  10   7     1264.20     1299.64     40.02 o 
  -2  10   7       12.02       21.42     24.65 o 
  -1  10   7     1347.54     1377.88     38.95 o 
   0  10   7      257.44      282.64     34.71 o 
   1  10   7      148.01      139.04     24.53 o 
   2  10   7      264.20      257.12     24.25 o 
   3  10   7      184.66      199.82     18.56 o 
   4  10   7     1058.28     1066.91     44.45 o 
   5  10   7      670.40      702.46     26.02 o 
   6  10   7      585.40      583.18     21.31 o 
   7  10   7      198.15      173.35     18.51 o 
  -5  11   7        4.59       52.57     39.29 o 
  -4  11   7      116.73       96.66     28.26 o 
  -3  11   7       29.54       19.90     33.97 o 
  -2  11   7       49.69       79.03     26.68 o 
  -1  11   7       16.86       63.37     36.52 o 
   0  11   7        1.73        0.00     32.90 o 
   1  11   7       86.51      125.63     24.83 o 
   2  11   7       11.58       35.41     26.54 o 
   3  11   7       61.60       45.22     26.47 o 
   4  11   7       28.56       51.16     19.88 o 
   5  11   7      295.91      325.43     24.48 o 
 -13   0   8      750.23      768.95     37.82 o 
 -12   0   8      231.97      251.32     25.83 o 
 -11   0   8      647.20      620.17     34.31 o 
 -10   0   8     2267.38     2165.15     36.40 o 
  -9   0   8     3991.20     3935.95     42.06 o 
  -8   0   8     1206.31     1086.53     34.03 o 
  -7   0   8     3920.42     3511.31     40.59 o 
  -6   0   8     1275.17     1318.69     32.50 o 
  -5   0   8     2748.87     2403.02     32.00 o 
  -4   0   8     2257.72     2614.04     39.57 o 
  -3   0   8    14133.95    15158.52     78.24 o 
  -2   0   8     1069.90     1365.27     35.33 o 
  -1   0   8    19493.96    23074.66   1651.16 o 
   0   0   8       83.15       60.56     16.40 o 
   1   0   8    23910.08    25493.43    747.67 o 
   2   0   8       34.41       82.14     18.08 o 
   3   0   8     1985.17     2073.90     36.32 o 
   4   0   8     1493.53     1685.22     67.52 o 
   5   0   8     2503.38     2515.13     88.30 o 
   6   0   8     1125.42     1030.62     91.92 o 
   7   0   8     3528.91     3648.60    134.74 o 
   8   0   8     2051.55     2025.89     23.31 o 
   9   0   8     2491.44     2391.64    119.33 o 
  10   0   8     1318.45     1243.56     31.01 o 
  11   0   8      881.99      932.35     25.73 o 
  12   0   8      414.38      519.82     78.55 o 
  13   0   8      120.38      124.18     33.01 o 
 -13   1   8        5.16        9.37     26.14 o 
 -12   1   8      182.73      171.77     23.48 o 
 -11   1   8       47.23       78.40     33.07 o 
 -10   1   8      608.34      560.68     36.04 o 
  -9   1   8      509.80      452.89     38.98 o 
  -8   1   8     1111.47      953.95     19.90 o 
  -7   1   8       91.67       78.75     20.97 o 
  -6   1   8        7.50       22.80     18.32 o 
  -5   1   8        7.21       10.42     15.58 o 
  -4   1   8      374.74      351.77     28.27 o 
  -3   1   8     3504.85     3960.57     39.26 o 
  -2   1   8     2105.33     2345.35     28.19 o 
  -1   1   8     1247.19     1473.22     20.19 o 
   0   1   8     2765.82     2949.65     46.53 o 
   1   1   8       40.73       48.63     10.91 o 
   2   1   8     1157.43     1136.99     25.03 o 
   3   1   8      403.70      404.39     12.70 o 
   4   1   8     1471.94     1501.16     32.41 o 
   5   1   8      461.06      443.25     14.10 o 
   6   1   8       16.99       15.65     11.68 o 
   7   1   8      782.53      871.01     24.71 o 
   8   1   8      211.08      194.47     14.74 o 
   9   1   8      657.04      633.81     18.51 o 
  10   1   8      102.45       91.29     13.11 o 
  11   1   8       66.71       98.65     16.61 o 
  12   1   8       53.18       31.62     19.15 o 
  13   1   8       19.87       46.76     16.18 o 
 -13   2   8      204.17      247.86     28.12 o 
 -12   2   8       54.12       51.47     18.27 o 
 -11   2   8      484.78      554.80     31.71 o 
 -10   2   8        0.63        4.66     20.77 o 
  -9   2   8      818.23      755.83     22.36 o 
  -8   2   8       57.06       39.23     16.19 o 
  -7   2   8     1799.93     1667.68     59.24 o 
  -6   2   8       64.09       33.99     15.46 o 
  -5   2   8     2557.75     2710.13    468.05 o 
  -4   2   8        0.92        0.00     16.52 o 
  -3   2   8     4921.42     5314.88    441.66 o 
  -2   2   8      135.67      130.28     20.42 o 
  -1   2   8     6089.23     6554.72    161.87 o 
   0   2   8     1092.90     1149.40     41.73 o 
   1   2   8     1897.01     2160.32     62.98 o 
   2   2   8      564.71      623.94     17.54 o 
   3   2   8     4882.47     4853.58    122.13 o 
   4   2   8      188.78      172.27     11.98 o 
   5   2   8     1470.47     1548.37     51.88 o 
   6   2   8      217.66      223.89     12.60 o 
   7   2   8      738.92      686.74     28.12 o 
   8   2   8       41.07       57.71     13.07 o 
   9   2   8      283.12      269.71     15.42 o 
  10   2   8      368.87      333.32     14.57 o 
  11   2   8      179.28      169.51     15.16 o 
  12   2   8      252.40      291.45     16.65 o 
  13   2   8       48.56       46.82     18.72 o 
 -13   3   8      277.05      328.59     24.01 o 
 -12   3   8      547.75      550.68     27.36 o 
 -11   3   8      349.63      373.28     23.59 o 
 -10   3   8     1718.25     1740.30     55.48 o 
  -9   3   8      209.77      239.73     45.14 o 
  -8   3   8     5169.46     4587.92     40.81 o 
  -7   3   8      202.20      165.13     16.36 o 
  -6   3   8     1719.83     1755.81    328.60 o 
  -5   3   8       53.37       54.15     18.95 o 
  -4   3   8    12032.14    12807.86   1117.20 o 
  -3   3   8      741.57      829.16     61.81 o 
  -2   3   8    14366.94    14717.36    954.59 o 
  -1   3   8     1624.10     1721.04     73.86 o 
   0   3   8    10186.05    10893.70    419.85 o 
   1   3   8      946.67     1020.51     44.45 o 
   2   3   8    13754.31    14475.52    542.26 o 
   3   3   8      598.46      531.31     19.09 o 
   4   3   8     2542.57     2605.03     82.83 o 
   5   3   8      699.07      647.95     17.20 o 
   6   3   8     1895.74     1875.83     79.60 o 
   7   3   8      996.59      983.12     51.86 o 
   8   3   8     1279.36     1236.97     56.35 o 
   9   3   8     1363.56     1359.51     46.98 o 
  10   3   8      731.65      768.19     19.37 o 
  11   3   8      365.15      400.33     20.30 o 
  12   3   8      259.20      287.72     16.57 o 
 -12   4   8        6.12       21.51     32.87 o 
 -11   4   8       15.36       27.90     24.17 o 
 -10   4   8      477.25      437.16     22.44 o 
  -9   4   8      705.08      646.63     24.01 o 
  -8   4   8        0.45        0.00     17.35 o 
  -7   4   8      382.44      405.48     49.18 o 
  -6   4   8      105.48       76.42     20.03 o 
  -5   4   8      475.52      439.56     74.14 o 
  -4   4   8      535.05      615.98     53.24 o 
  -3   4   8     2727.22     2845.44    241.74 o 
  -2   4   8      718.36      863.15     95.94 o 
  -1   4   8      272.65      203.68     16.49 o 
   0   4   8      141.48      203.76     20.83 o 
   1   4   8     2289.70     2490.13    161.58 o 
   2   4   8      744.55      613.84     29.81 o 
   3   4   8      555.42      428.91     18.08 o 
   4   4   8       19.18       15.62     11.84 o 
   5   4   8        4.93       24.45     13.69 o 
   6   4   8      105.19      105.93     12.94 o 
   7   4   8      212.87      214.80     21.57 o 
   8   4   8      461.10      466.60     22.46 o 
   9   4   8      148.88      158.81     15.34 o 
  10   4   8        2.97        1.04     18.43 o 
  11   4   8      103.40      129.78     25.88 o 
  12   4   8        6.11        0.00     16.43 o 
 -12   5   8      214.14      226.62     26.19 o 
 -11   5   8      184.55      179.97     61.22 o 
 -10   5   8      574.24      549.69     23.80 o 
  -9   5   8       14.38       23.74     15.75 o 
  -8   5   8     1307.36     1452.63    153.40 o 
  -7   5   8     3162.79     3347.30    404.23 o 
  -6   5   8     1636.61     1715.92    238.18 o 
  -5   5   8        0.80        0.00     39.00 o 
  -4   5   8     3698.02     3935.26    260.96 o 
  -3   5   8     1718.48     1844.12     33.92 o 
  -2   5   8     4662.34     4975.17     42.96 o 
  -1   5   8     1129.61     1339.32     22.39 o 
   0   5   8     4257.88     4557.65    328.54 o 
   1   5   8     2274.26     2397.69     52.09 o 
   2   5   8     4017.59     4175.48     47.70 o 
   3   5   8      937.45      922.35     40.61 o 
   4   5   8     3722.92     3757.23    234.97 o 
   5   5   8      480.83      484.48     26.40 o 
   6   5   8     3180.97     3015.68    139.81 o 
   7   5   8      236.88      211.13     14.94 o 
   8   5   8      945.96      944.89     39.32 o 
   9   5   8      420.28      422.78     28.65 o 
  10   5   8      343.44      316.19     17.69 o 
  11   5   8      441.31      447.70     25.19 o 
 -11   6   8      709.78      743.78     71.16 o 
 -10   6   8       33.27       74.13     31.90 o 
  -9   6   8     1397.94     1504.01    171.99 o 
  -8   6   8       28.53       45.70     18.21 o 
  -7   6   8     3231.56     3409.53    380.91 o 
  -6   6   8       89.58      127.03     24.84 o 
  -5   6   8     2818.37     3158.98    313.39 o 
  -4   6   8      155.82      191.86     21.03 o 
  -3   6   8     2417.13     2539.53     30.81 o 
  -2   6   8       95.31       38.89     28.89 o 
  -1   6   8     3617.47     4067.25    334.17 o 
   0   6   8      649.36      730.27     21.40 o 
   1   6   8     1790.01     1833.47    100.08 o 
   2   6   8     1824.31     1838.93     24.92 o 
   3   6   8     1294.21     1326.95     23.01 o 
   4   6   8      981.70      993.00     23.84 o 
   5   6   8      448.40      396.91     16.45 o 
   6   6   8     2069.78     1969.21    101.55 o 
   7   6   8      724.36      693.14     41.64 o 
   8   6   8      926.29      861.49     32.38 o 
   9   6   8      283.20      259.59     15.11 o 
  10   6   8      418.75      402.05     21.74 o 
  11   6   8       88.73       59.52     16.44 o 
 -10   7   8        9.90        3.98     21.76 o 
  -9   7   8      191.21      173.05     37.19 o 
  -8   7   8       31.50       49.50     24.71 o 
  -7   7   8      104.12      111.95     16.04 o 
  -6   7   8        3.73       20.25     24.29 o 
  -5   7   8      173.05      180.79     20.38 o 
  -4   7   8        6.69        8.65     20.69 o 
  -3   7   8        2.03       30.92     27.36 o 
  -2   7   8       13.58       27.76     27.36 o 
  -1   7   8       15.64       22.35     16.10 o 
   0   7   8      217.64      237.79     34.91 o 
   1   7   8      334.88      357.02     39.71 o 
   2   7   8      168.70      183.28     16.07 o 
   3   7   8       84.73      106.35     14.76 o 
   4   7   8        0.46        0.00     32.15 o 
   5   7   8       16.61       27.58     15.38 o 
   6   7   8       86.38      107.66     19.18 o 
   7   7   8      261.53      253.03     26.70 o 
   8   7   8       70.19       92.77     19.27 o 
   9   7   8        7.07        1.32     20.70 o 
  10   7   8        7.62       35.85     31.40 o 
  -9   8   8      622.08      696.41     60.55 o 
  -8   8   8       80.57       86.20     18.82 o 
  -7   8   8     2139.59     2057.45    193.87 o 
  -6   8   8       65.19       85.69     28.65 o 
  -5   8   8     3229.61     3421.89     36.46 o 
  -4   8   8       37.60       27.98     23.18 o 
  -3   8   8     2965.61     3094.76     39.06 o 
  -2   8   8      102.02      114.75     20.92 o 
  -1   8   8     4121.38     4088.75     35.95 o 
   0   8   8      279.67      308.37     17.53 o 
   1   8   8     1898.41     2098.28     42.57 o 
   2   8   8      505.61      503.82     18.32 o 
   3   8   8     1459.64     1546.74     66.03 o 
   4   8   8     1173.71     1158.73     48.51 o 
   5   8   8     2914.15     2931.37    137.58 o 
   6   8   8      559.42      503.51     28.86 o 
   7   8   8      524.31      509.57     24.46 o 
   8   8   8      202.97      223.78     19.30 o 
   9   8   8      199.99      209.03     25.00 o 
  -8   9   8      263.34      247.53     24.90 o 
  -7   9   8      242.22      255.56     20.56 o 
  -6   9   8     1643.16     1674.59     32.56 o 
  -5   9   8      122.43      173.20     32.50 o 
  -4   9   8      778.60      787.33     27.76 o 
  -3   9   8      110.28       83.32     24.36 o 
  -2   9   8     1226.25     1262.33     37.14 o 
  -1   9   8       14.21       39.80     23.57 o 
   0   9   8     1617.55     1663.73    201.38 o 
   1   9   8      152.90      158.31     19.53 o 
   2   9   8     1130.65     1112.61     24.97 o 
   3   9   8      120.32      135.30     19.91 o 
   4   9   8     2081.63     2049.58     48.64 o 
   5   9   8      276.57      295.67     20.31 o 
   6   9   8      726.62      699.54     32.59 o 
   7   9   8      239.64      229.35     19.65 o 
   8   9   8      252.06      262.97     34.08 o 
  -6  10   8        2.75       34.76     36.35 o 
  -5  10   8      121.09      166.53     38.78 o 
  -4  10   8       79.57       82.59     25.21 o 
  -3  10   8      342.43      295.47     33.63 o 
  -2  10   8       65.24       31.66     26.12 o 
  -1  10   8      200.62      206.61     36.01 o 
   0  10   8       47.92       34.51     18.42 o 
   1  10   8       20.61       45.23     23.86 o 
   2  10   8       37.19       80.00     37.08 o 
   3  10   8       69.71      104.95     34.00 o 
   4  10   8      114.44      158.34     22.58 o 
   5  10   8      165.01      152.36     18.71 o 
   6  10   8        7.57        6.85     21.20 o 
  -4  11   8      875.29      890.66     39.40 o 
  -3  11   8       51.16       43.36     34.26 o 
  -2  11   8     1043.28     1005.86     38.10 o 
  -1  11   8       52.18      123.06     27.64 o 
   0  11   8      574.12      486.60     39.85 o 
   1  11   8      459.52      480.34     26.94 o 
   2  11   8      629.33      657.16     29.10 o 
   3  11   8      486.47      515.77     51.21 o 
 -13   1   9      275.94      317.40     29.93 o 
 -12   1   9      236.84      233.63     24.80 o 
 -11   1   9      208.45      272.72     31.01 o 
 -10   1   9      788.26      680.87     33.92 o 
  -9   1   9     1817.93     1603.97     89.71 o 
  -8   1   9     2094.26     1849.09     22.67 o 
  -7   1   9      294.82      267.10     20.16 o 
  -6   1   9     2186.98     2311.31    224.45 o 
  -5   1   9     1061.36     1080.02    102.18 o 
  -4   1   9     8448.98     9098.72    745.73 o 
  -3   1   9       24.93       33.68     19.16 o 
  -2   1   9    26087.72    29426.29    588.46 o 
  -1   1   9      111.00      139.41     13.88 o 
   0   1   9     9302.11    10123.91    317.30 o 
   1   1   9     1267.89     1350.77     35.48 o 
   2   1   9     4209.23     4478.78     93.23 o 
   3   1   9      687.91      744.00     14.07 o 
   4   1   9     3498.88     3351.62     68.07 o 
   5   1   9      963.69      939.97     22.12 o 
   6   1   9     2855.08     2851.76     42.26 o 
   7   1   9      737.25      788.83     33.63 o 
   8   1   9     2699.41     2646.19     38.99 o 
   9   1   9      698.87      720.04     19.04 o 
  10   1   9      531.18      518.16     17.45 o 
  11   1   9      484.78      492.21     16.23 o 
  12   1   9      143.84      153.64     16.62 o 
 -13   2   9      537.89      578.99     30.04 o 
 -12   2   9       15.59        0.00     44.97 o 
 -11   2   9      200.41      181.63     24.08 o 
 -10   2   9      442.55      412.72     45.73 o 
  -9   2   9     1805.06     1635.67     76.31 o 
  -8   2   9      358.30      298.53     20.70 o 
  -7   2   9     1855.81     1917.64    198.09 o 
  -6   2   9       29.12       40.32     16.14 o 
  -5   2   9     1990.53     2253.96    194.31 o 
  -4   2   9      130.31      155.59     16.63 o 
  -3   2   9    11806.82    12488.93   1012.54 o 
  -2   2   9      872.05     1000.89     23.01 o 
  -1   2   9     9606.18    11016.15    421.04 o 
   0   2   9      527.92      587.67     14.24 o 
   1   2   9     2393.58     2600.63     82.46 o 
   2   2   9       29.95       27.57     14.22 o 
   3   2   9      541.42      588.25     26.10 o 
   4   2   9     4671.64     4785.65    140.79 o 
   5   2   9     2111.67     2004.35     59.68 o 
   6   2   9     1068.88     1054.99     27.74 o 
   7   2   9     3017.36     2919.61     77.85 o 
   8   2   9      552.37      546.95     19.10 o 
   9   2   9      385.64      393.69     14.30 o 
  10   2   9      347.54      338.92     16.26 o 
  11   2   9      122.96      133.90     16.49 o 
  12   2   9      166.84      220.80     18.22 o 
 -12   3   9       59.25       73.20     21.21 o 
 -11   3   9        0.49        0.00     21.65 o 
 -10   3   9      469.87      457.56     53.36 o 
  -9   3   9      311.27      282.91     22.79 o 
  -8   3   9      221.31      245.43     21.19 o 
  -7   3   9       30.02       42.36     21.43 o 
  -6   3   9     1167.96     1294.25    262.74 o 
  -5   3   9      200.53      194.34     33.21 o 
  -4   3   9      515.62      560.96     60.20 o 
  -3   3   9      644.60      654.35     52.18 o 
  -2   3   9       48.13       64.18     17.90 o 
  -1   3   9      374.48      431.54     22.90 o 
   0   3   9      365.12      381.97     16.41 o 
   1   3   9     2177.24     2305.01     76.75 o 
   2   3   9      326.35      356.64     12.49 o 
   3   3   9      612.35      573.60     18.92 o 
   4   3   9      236.42      250.21     14.87 o 
   5   3   9       41.67       32.50     11.89 o 
   6   3   9      352.23      338.53     22.28 o 
   7   3   9      202.04      188.78     13.36 o 
   8   3   9        6.91       29.29     12.27 o 
   9   3   9       63.53       60.23     15.49 o 
  10   3   9       11.43       33.57     12.98 o 
  11   3   9       43.84       77.34     15.98 o 
  12   3   9        3.39        0.00     18.43 o 
 -12   4   9      467.34      475.44     32.00 o 
 -11   4   9      737.03      722.92     22.44 o 
 -10   4   9      543.15      517.39     23.93 o 
  -9   4   9     1648.77     1783.37    197.57 o 
  -8   4   9     1277.29     1329.10    139.85 o 
  -7   4   9     3275.96     3443.60    398.48 o 
  -6   4   9     4554.01     4713.04    686.06 o 
  -5   4   9     1874.78     1952.94    304.26 o 
  -4   4   9      100.98       97.33     18.52 o 
  -3   4   9     6365.40     6419.72    474.20 o 
  -2   4   9       76.93      104.56     17.33 o 
  -1   4   9    11374.82    13141.38    606.04 o 
   0   4   9      341.60      403.89     38.63 o 
   1   4   9     5794.39     5664.69    354.90 o 
   2   4   9      477.75      453.78     33.26 o 
   3   4   9     3801.75     3831.19    192.58 o 
   4   4   9      262.09      286.64     25.69 o 
   5   4   9     4447.68     4183.61    169.77 o 
   6   4   9      475.46      459.71     20.54 o 
   7   4   9     3183.26     3182.08    124.98 o 
   8   4   9      334.11      307.94     18.86 o 
   9   4   9      792.82      798.46     35.12 o 
  10   4   9      536.29      536.91     20.59 o 
  11   4   9      378.18      387.89     17.58 o 
 -11   5   9       64.58       39.83     25.88 o 
 -10   5   9      275.74      325.25     60.27 o 
  -9   5   9      601.85      638.85     58.45 o 
  -8   5   9      892.13      944.01    103.14 o 
  -7   5   9      562.71      583.45     70.59 o 
  -6   5   9        1.94       31.71     25.18 o 
  -5   5   9      149.07      145.92     20.12 o 
  -4   5   9      807.94      836.62     52.08 o 
  -3   5   9      132.10      143.75     20.92 o 
  -2   5   9     2889.21     3027.94     38.55 o 
  -1   5   9       34.39      108.21     19.78 o 
   0   5   9     2736.93     3052.80     77.70 o 
   1   5   9      445.96      433.31     37.93 o 
   2   5   9     1230.96     1188.22     61.27 o 
   3   5   9      251.45      214.87     15.88 o 
   4   5   9      873.71      821.79     36.56 o 
   5   5   9      534.68      525.12     31.85 o 
   6   5   9      796.88      759.86     42.69 o 
   7   5   9      409.60      379.60     24.15 o 
   8   5   9      781.60      780.97     66.98 o 
   9   5   9      103.50       79.95     16.22 o 
  10   5   9       92.93       95.09     16.94 o 
  11   5   9       67.32       62.94     18.53 o 
 -11   6   9      298.17      366.21     65.02 o 
 -10   6   9        7.93        2.91     17.32 o 
  -9   6   9      158.64      189.99     19.99 o 
  -8   6   9        2.51       34.34     23.70 o 
  -7   6   9      731.17      818.58    144.57 o 
  -6   6   9      496.82      567.02     88.58 o 
  -5   6   9     1390.45     1488.06     90.07 o 
  -4   6   9        8.16       94.97     28.26 o 
  -3   6   9      107.76      137.59     27.19 o 
  -2   6   9       42.03       66.59     26.57 o 
  -1   6   9      849.81      827.11     22.24 o 
   0   6   9      851.96      780.13     40.53 o 
   1   6   9      678.96      758.18     22.22 o 
   2   6   9      795.38      902.40     28.41 o 
   3   6   9     1155.05     1080.40     44.28 o 
   4   6   9      102.16      136.06     17.21 o 
   5   6   9     1718.46     1635.47     65.32 o 
   6   6   9      168.17      153.61     15.72 o 
   7   6   9      128.44      128.06     17.52 o 
   8   6   9        4.54        0.68     14.07 o 
   9   6   9        4.12       21.15     14.89 o 
  10   6   9      138.78      108.59     16.36 o 
 -10   7   9     1143.42     1198.78    107.07 o 
  -9   7   9       32.43       62.93     20.10 o 
  -8   7   9     1004.84     1097.02    115.99 o 
  -7   7   9      306.51      319.32     43.98 o 
  -6   7   9     2990.66     3200.72    249.40 o 
  -5   7   9        6.33       36.86     21.65 o 
  -4   7   9     2891.77     2950.55     32.22 o 
  -3   7   9       14.40       16.00     29.62 o 
  -2   7   9     3629.13     3626.57     40.47 o 
  -1   7   9       33.04       57.11     20.64 o 
   0   7   9     3755.40     4065.05    149.09 o 
   1   7   9      946.05      923.42     17.81 o 
   2   7   9     2308.94     2398.95     24.08 o 
   3   7   9      586.14      586.13     17.98 o 
   4   7   9     4329.63     4350.94    157.28 o 
   5   7   9       35.34       22.38     17.92 o 
   6   7   9     1509.60     1499.25     23.93 o 
   7   7   9      125.39      148.45     19.27 o 
   8   7   9      381.01      358.43     20.22 o 
   9   7   9      111.95      163.22     22.52 o 
  -9   8   9       68.18       99.84     21.13 o 
  -8   8   9      204.20      265.91     53.92 o 
  -7   8   9      131.74      190.69     30.02 o 
  -6   8   9      395.96      467.43     35.16 o 
  -5   8   9      202.83      234.99     23.85 o 
  -4   8   9       63.74      126.91     29.34 o 
  -3   8   9      486.22      445.33     24.82 o 
  -2   8   9      404.67      353.58     32.00 o 
  -1   8   9     1065.22     1052.95     27.81 o 
   0   8   9      311.59      314.93     30.07 o 
   1   8   9      694.07      707.30     23.13 o 
   2   8   9       32.77        0.00     18.91 o 
   3   8   9     1019.74     1039.58     79.20 o 
   4   8   9        0.03        0.62     19.32 o 
   5   8   9      826.96      844.55     24.57 o 
   6   8   9       17.27        0.00     20.04 o 
   7   8   9      323.93      293.60     19.74 o 
   8   8   9        3.02        0.00     22.16 o 
  -8   9   9       83.93      106.06     25.75 o 
  -7   9   9      177.30      138.89     36.18 o 
  -6   9   9      616.51      609.66     36.40 o 
  -5   9   9      392.36      396.55     27.13 o 
  -4   9   9      342.68      427.30     35.78 o 
  -3   9   9      122.48      135.84     33.52 o 
  -2   9   9      751.97      750.47     35.95 o 
  -1   9   9       23.59       39.80     23.29 o 
   0   9   9      935.64      971.25     76.74 o 
   1   9   9        7.32        0.00     35.92 o 
   2   9   9      940.83     1000.61     22.72 o 
   3   9   9        3.97       13.56     23.40 o 
   4   9   9      811.29      820.92     21.36 o 
   5   9   9        1.64        0.79     18.32 o 
   6   9   9      332.43      312.47     21.27 o 
   7   9   9       18.39       13.60     22.81 o 
  -6  10   9      127.39       91.52     36.86 o 
  -5  10   9      948.23      974.55     30.98 o 
  -4  10   9       27.46       38.50     39.23 o 
  -3  10   9      230.78      250.31     35.16 o 
  -2  10   9       11.30       17.52     34.03 o 
  -1  10   9     1087.65     1002.98     39.06 o 
   0  10   9       57.80       74.42     21.24 o 
   1  10   9     1020.37     1001.33     32.79 o 
   2  10   9       71.90       84.82     18.71 o 
   3  10   9      536.44      530.13     23.34 o 
   4  10   9      154.13      183.70     26.17 o 
   5  10   9      688.36      580.43     23.44 o 
  -2  11   9        2.58        0.00     39.00 o 
  -1  11   9       16.92       33.46     39.80 o 
   0  11   9       84.51      111.87     35.27 o 
   1  11   9       10.55       35.60     25.44 o 
   2  11   9       28.14       62.82     23.31 o 
 -12   0  10      467.49      407.34     36.63 o 
 -11   0  10      137.13      144.88     34.31 o 
 -10   0  10     1799.28     1766.51     38.10 o 
  -9   0  10     1243.93     1140.40     35.44 o 
  -8   0  10     3913.25     3300.41     42.68 o 
  -7   0  10     1293.43     1267.36     33.86 o 
  -6   0  10      936.95      914.83    151.89 o 
  -5   0  10     2783.15     2878.02    440.55 o 
  -4   0  10     5998.38     6969.21     54.10 o 
  -3   0  10     9210.54     9943.61     63.14 o 
  -2   0  10      549.71      538.55     23.40 o 
  -1   0  10     7715.51     8699.11    523.23 o 
   0   0  10     1683.80     1780.84    109.41 o 
   1   0  10      788.65      834.92     49.15 o 
   2   0  10      862.14      971.91     75.97 o 
   3   0  10     5198.10     4996.03    187.76 o 
   4   0  10     1403.73     1319.57     46.32 o 
   5   0  10     7640.91     7429.63    404.88 o 
   6   0  10        6.14        4.07     21.52 o 
   7   0  10     4633.15     4489.91    178.52 o 
   8   0  10      120.96       98.11     18.51 o 
   9   0  10     1668.44     1585.44     26.47 o 
  10   0  10      340.60      331.91     21.13 o 
  11   0  10      461.37      436.58     24.68 o 
  12   0  10      101.74      112.04     22.52 o 
 -12   1  10      226.87      231.85     27.46 o 
 -11   1  10       25.93       42.86     20.13 o 
 -10   1  10      145.72      161.47     23.14 o 
  -9   1  10      461.95      387.65     28.46 o 
  -8   1  10     1184.62     1097.73     39.06 o 
  -7   1  10        0.12        0.00     20.42 o 
  -6   1  10      507.08      587.50     51.23 o 
  -5   1  10        6.78       21.24     15.14 o 
  -4   1  10     2209.85     2314.16     26.94 o 
  -3   1  10      422.13      553.32     21.98 o 
  -2   1  10     1924.48     2077.70     24.64 o 
  -1   1  10      392.65      468.24     16.75 o 
   0   1  10       35.20       40.64     13.50 o 
   1   1  10       37.70       22.70     10.92 o 
   2   1  10      219.46      236.13     12.60 o 
   3   1  10       32.52       25.02     13.56 o 
   4   1  10      116.44      102.06     14.55 o 
   5   1  10     1392.69     1339.93     35.46 o 
   6   1  10      715.13      722.25     16.23 o 
   7   1  10       31.00       40.36     13.14 o 
   8   1  10      234.00      284.57     30.38 o 
   9   1  10      115.55      131.25     14.13 o 
  10   1  10       39.32       33.59     16.71 o 
  11   1  10       55.13       66.85     15.66 o 
  12   1  10       38.55       45.55     18.60 o 
 -12   2  10      165.22      188.75     26.01 o 
 -11   2  10      230.92      225.44     26.31 o 
 -10   2  10      196.15      183.20     23.19 o 
  -9   2  10      456.68      458.20     19.71 o 
  -8   2  10      382.90      410.44     43.33 o 
  -7   2  10      998.70     1033.66     92.30 o 
  -6   2  10      428.18      474.82     41.79 o 
  -5   2  10     1710.74     1756.05    149.48 o 
  -4   2  10        2.58        5.89     15.27 o 
  -3   2  10     2932.18     3177.22     29.93 o 
  -2   2  10       19.70       34.59     16.06 o 
  -1   2  10     3336.67     3621.13    217.47 o 
   0   2  10       17.64       45.36     13.97 o 
   1   2  10     2486.59     2519.63     98.61 o 
   2   2  10      427.09      431.70     13.42 o 
   3   2  10     2430.56     2367.66     99.02 o 
   4   2  10      472.36      421.50     21.33 o 
   5   2  10     4588.67     4392.38    117.45 o 
   6   2  10      189.05      181.57     13.17 o 
   7   2  10     1182.07     1165.80     30.89 o 
   8   2  10       75.78       75.86     12.37 o 
   9   2  10      414.94      425.74     16.95 o 
  10   2  10      187.55      204.05     18.78 o 
  11   2  10      119.25      116.14     21.22 o 
  12   2  10       40.67       74.71     16.91 o 
 -12   3  10      389.00      352.09     27.75 o 
 -11   3  10      371.84      331.20     21.69 o 
 -10   3  10      405.06      383.41     27.73 o 
  -9   3  10     1191.51     1216.96    140.89 o 
  -8   3  10     1798.96     1964.36    216.98 o 
  -7   3  10      292.53      267.18     33.26 o 
  -6   3  10     3575.96     3968.96    370.58 o 
  -5   3  10       46.63       63.94     14.28 o 
  -4   3  10     9484.00     9753.94    784.29 o 
  -3   3  10     1193.87     1178.72    112.90 o 
  -2   3  10     9484.85     9742.33    344.23 o 
  -1   3  10      534.13      623.49     22.91 o 
   0   3  10     4173.67     4584.94    242.38 o 
   1   3  10       14.36       17.42     12.47 o 
   2   3  10     3936.29     3875.67    114.76 o 
   3   3  10      568.69      537.18     15.47 o 
   4   3  10     3988.06     4067.62    160.61 o 
   5   3  10      353.54      400.24     25.57 o 
   6   3  10     5294.82     5255.38    219.98 o 
   7   3  10       20.01       24.32     15.01 o 
   8   3  10     1609.39     1668.46     51.82 o 
   9   3  10      159.32      171.50     15.91 o 
  10   3  10      347.84      348.54     20.39 o 
  11   3  10      304.19      292.74     19.38 o 
 -11   4  10       12.07       26.35     21.01 o 
 -10   4  10      212.91      215.94     18.22 o 
  -9   4  10       14.61        0.00     16.25 o 
  -8   4  10       40.58       45.88     16.36 o 
  -7   4  10       89.51      132.40     23.77 o 
  -6   4  10      751.30      784.83     61.38 o 
  -5   4  10      264.73      339.40     24.90 o 
  -4   4  10      118.23      117.76     19.47 o 
  -3   4  10     1924.64     1940.29    170.15 o 
  -2   4  10      905.34      949.13     85.42 o 
  -1   4  10      195.60      262.22     26.40 o 
   0   4  10      995.14      939.40     97.77 o 
   1   4  10       16.28       22.81     13.10 o 
   2   4  10        6.96       20.99     14.58 o 
   3   4  10      133.36      145.23     17.89 o 
   4   4  10      332.08      322.84     22.76 o 
   5   4  10      116.95      139.04     14.52 o 
   6   4  10        0.93        1.64     12.45 o 
   7   4  10      402.27      420.98     13.46 o 
   8   4  10       72.60       59.44     15.88 o 
   9   4  10       55.81       75.46     16.19 o 
  10   4  10        1.44        0.00     15.80 o 
  11   4  10       10.66       16.79     17.95 o 
 -11   5  10      377.35      414.80     49.54 o 
 -10   5  10      423.31      465.69     48.57 o 
  -9   5  10      258.11      259.40     56.15 o 
  -8   5  10      226.34      223.69     30.71 o 
  -7   5  10     2118.30     2251.90    426.76 o 
  -6   5  10      712.32      785.06     71.94 o 
  -5   5  10     1425.48     1390.07    119.79 o 
  -4   5  10     2014.52     2037.74    127.35 o 
  -3   5  10      367.41      349.46     28.83 o 
  -2   5  10     2335.23     2595.05     36.80 o 
  -1   5  10      522.49      499.08     36.38 o 
   0   5  10     4886.01     5268.10    271.87 o 
   1   5  10      184.32      200.95     16.81 o 
   2   5  10     1958.58     2097.10    112.48 o 
   3   5  10      590.00      535.67     33.95 o 
   4   5  10     1946.67     1831.41     87.13 o 
   5   5  10       35.96       36.78     14.02 o 
   6   5  10     1469.50     1476.37     78.11 o 
   7   5  10      324.63      397.15     26.63 o 
   8   5  10      449.29      437.22     23.10 o 
   9   5  10      259.31      260.60     15.91 o 
  10   5  10      405.18      404.58     18.44 o 
 -10   6  10      374.14      385.02     40.97 o 
  -9   6  10      776.40      854.26     95.49 o 
  -8   6  10      219.16      231.24     18.82 o 
  -7   6  10     1290.81     1251.99    125.78 o 
  -6   6  10      554.86      629.20     55.77 o 
  -5   6  10     1374.53     1420.76     66.19 o 
  -4   6  10        9.84       31.20     20.24 o 
  -3   6  10     3954.39     4157.71     41.60 o 
  -2   6  10        0.28       51.05     26.51 o 
  -1   6  10     3179.70     3335.89    222.86 o 
   0   6  10        0.72        0.00     19.36 o 
   1   6  10     1882.24     1985.73    124.19 o 
   2   6  10      241.84      223.13     17.44 o 
   3   6  10     1593.21     1493.97     21.40 o 
   4   6  10      289.91      279.86     21.08 o 
   5   6  10     1796.70     1672.62     72.99 o 
   6   6  10       97.84      104.72     15.66 o 
   7   6  10      184.05      201.54     22.60 o 
   8   6  10      388.11      381.47     28.84 o 
   9   6  10      199.10      208.54     15.98 o 
  10   6  10      302.92      293.90     19.41 o 
  -9   7  10      206.44      233.85     41.10 o 
  -8   7  10        8.88       46.42     21.17 o 
  -7   7  10        1.96        0.00     21.68 o 
  -6   7  10       27.51       62.96     20.74 o 
  -5   7  10      134.06      209.72     31.88 o 
  -4   7  10       18.33       19.84     28.83 o 
  -3   7  10      174.12      171.22     29.56 o 
  -2   7  10       35.31       51.10     20.97 o 
  -1   7  10      275.06      276.25     26.17 o 
   0   7  10      178.57      220.18     20.79 o 
   1   7  10      180.37      231.32     38.10 o 
   2   7  10       38.28       31.48     39.09 o 
   3   7  10      227.84      260.91     29.99 o 
   4   7  10      263.19      293.79     19.48 o 
   5   7  10       66.81       79.93     19.00 o 
   6   7  10       26.47       33.48     16.81 o 
   7   7  10        1.80        4.69     18.79 o 
   8   7  10        6.12       29.32     33.24 o 
   9   7  10       12.93       25.28     26.69 o 
  -8   8  10      452.05      496.42     43.23 o 
  -7   8  10      520.56      616.27     34.26 o 
  -6   8  10      874.52      903.66     34.31 o 
  -5   8  10     1746.86     1855.03     30.30 o 
  -4   8  10      120.98      128.21     32.62 o 
  -3   8  10      834.58      813.84     34.93 o 
  -2   8  10        2.42        5.43     21.82 o 
  -1   8  10     3468.69     3407.13     41.04 o 
   0   8  10        2.25        0.00     17.42 o 
   1   8  10     3433.65     3405.13    222.89 o 
   2   8  10        0.08        0.00     18.01 o 
   3   8  10     1597.39     1556.09    102.74 o 
   4   8  10        9.85       29.17     17.40 o 
   5   8  10     1545.39     1567.97     47.54 o 
   6   8  10        7.52        9.53     21.49 o 
   7   8  10      351.80      391.18     29.99 o 
   8   8  10      195.57      176.59     23.90 o 
  -7   9  10      431.84      452.90     38.72 o 
  -6   9  10      306.63      360.20     40.02 o 
  -5   9  10      262.61      191.63     34.37 o 
  -4   9  10      490.90      567.15     34.37 o 
  -3   9  10       82.79       45.00     25.72 o 
  -2   9  10      574.50      501.46     26.23 o 
  -1   9  10      217.60      221.25     32.45 o 
   0   9  10     1702.51     1787.75     25.37 o 
   1   9  10        6.86       27.47     24.70 o 
   2   9  10     1295.55     1288.58    145.25 o 
   3   9  10        2.22        0.00     24.52 o 
   4   9  10      817.10      790.00     26.62 o 
   5   9  10        0.03        5.57     18.78 o 
   6   9  10      349.67      368.96     21.90 o 
  -5  10  10       28.47       40.70     42.40 o 
  -4  10  10       83.54      120.52     36.69 o 
  -3  10  10       60.48       98.36     38.61 o 
  -2  10  10        3.09       15.15     34.88 o 
  -1  10  10      148.83       88.75     35.44 o 
   0  10  10       46.87       76.14     39.17 o 
   1  10  10        2.33       16.43     26.45 o 
   2  10  10       87.90       75.99     27.13 o 
   3  10  10        0.30        0.00     40.39 o 
   4  10  10       12.48       44.95     33.04 o 
 -12   1  11      141.29      137.48     28.05 o 
 -11   1  11      367.76      362.91     29.20 o 
 -10   1  11        9.70       10.30     23.48 o 
  -9   1  11     1032.84     1021.36    142.70 o 
  -8   1  11     1253.67     1472.25    147.78 o 
  -7   1  11     1086.54     1125.04     83.70 o 
  -6   1  11     2706.43     2810.83    247.48 o 
  -5   1  11     1996.24     2094.92    161.82 o 
  -4   1  11     3464.86     3744.25     28.72 o 
  -3   1  11     2675.05     2774.53     29.49 o 
  -2   1  11     3594.66     3775.78    139.88 o 
  -1   1  11      355.85      374.21     14.51 o 
   0   1  11     2429.14     2837.70    103.10 o 
   1   1  11      804.08      823.96     39.79 o 
   2   1  11     3483.97     3576.69     81.81 o 
   3   1  11       15.36       34.18     11.45 o 
   4   1  11     3942.28     3891.50    138.99 o 
   5   1  11      119.39      115.10     12.13 o 
   6   1  11     4132.34     3958.62    130.44 o 
   7   1  11       26.61       37.57     14.56 o 
   8   1  11     1364.01     1362.61     56.36 o 
   9   1  11       48.21       42.69     16.01 o 
  10   1  11      108.98      131.25     15.47 o 
  11   1  11      186.26      186.57     17.34 o 
 -12   2  11      267.93      251.50     27.41 o 
 -11   2  11       50.34       45.66     24.80 o 
 -10   2  11      314.66      347.30     25.30 o 
  -9   2  11      260.78      296.62     32.16 o 
  -8   2  11     1025.78     1017.92    125.35 o 
  -7   2  11     2697.11     2930.60    253.78 o 
  -6   2  11      180.34      234.09     22.61 o 
  -5   2  11     1752.66     1815.62    174.00 o 
  -4   2  11      882.01      923.15     59.31 o 
  -3   2  11     5419.86     5810.39     96.83 o 
  -2   2  11      552.68      574.46     18.73 o 
  -1   2  11     3264.09     3676.41    174.84 o 
   0   2  11        0.14        0.00     13.18 o 
   1   2  11     1533.36     1598.35     58.49 o 
   2   2  11      167.65      182.17     14.26 o 
   3   2  11     5476.00     5258.75    140.54 o 
   4   2  11      162.08      158.00     14.66 o 
   5   2  11     2806.89     2788.63     88.40 o 
   6   2  11      292.02      293.47     15.34 o 
   7   2  11     2009.12     1952.61     34.37 o 
   8   2  11       13.45       23.82     13.76 o 
   9   2  11      177.76      203.44     18.95 o 
  10   2  11      157.99      178.76     17.44 o 
  11   2  11       38.90       54.33     19.59 o 
 -11   3  11      131.82      133.97     18.91 o 
 -10   3  11      511.88      501.49     53.46 o 
  -9   3  11        0.64       11.69     18.49 o 
  -8   3  11      104.77      109.54     18.08 o 
  -7   3  11        1.47       17.40     15.14 o 
  -6   3  11      516.03      559.99     49.03 o 
  -5   3  11        3.56        4.90     17.82 o 
  -4   3  11      203.76      211.97     16.66 o 
  -3   3  11     2068.56     2004.37    154.83 o 
  -2   3  11      659.40      676.42     20.47 o 
  -1   3  11      266.29      300.19     19.50 o 
   0   3  11     1206.09     1196.01     55.58 o 
   1   3  11       39.37       54.36     14.31 o 
   2   3  11       18.82       37.03     14.81 o 
   3   3  11        6.88        0.00     11.92 o 
   4   3  11       39.01       43.85     13.54 o 
   5   3  11       21.10       15.94     14.23 o 
   6   3  11       11.55        4.14     14.40 o 
   7   3  11      319.21      334.57     16.69 o 
   8   3  11        0.23       10.70     21.45 o 
   9   3  11      168.78      160.74     15.59 o 
  10   3  11       27.38       34.25     16.36 o 
  11   3  11        9.29       14.09     17.54 o 
 -11   4  11       18.63       18.94     21.93 o 
 -10   4  11      729.57      743.63     75.80 o 
  -9   4  11      418.61      455.81     73.74 o 
  -8   4  11     1022.69     1033.32     95.73 o 
  -7   4  11     1591.80     1710.64    158.05 o 
  -6   4  11     3592.43     3790.98    378.83 o 
  -5   4  11      785.16      775.56     75.06 o 
  -4   4  11      602.90      581.34     48.06 o 
  -3   4  11     3491.76     3453.06    232.91 o 
  -2   4  11     1024.35     1029.34     80.88 o 
  -1   4  11     4138.20     4540.72    342.28 o 
   0   4  11      741.32      826.01     65.84 o 
   1   4  11     3129.52     3234.75    170.36 o 
   2   4  11      496.30      549.78     31.11 o 
   3   4  11     3657.54     3675.95    217.70 o 
   4   4  11      259.50      247.58     18.45 o 
   5   4  11     2920.23     2798.14    141.88 o 
   6   4  11        3.90        3.59     15.16 o 
   7   4  11     1388.97     1529.65     88.43 o 
   8   4  11      132.94      138.94     16.24 o 
   9   4  11      643.90      655.65     32.68 o 
  10   4  11      112.36      127.92     18.35 o 
 -10   5  11        8.49       10.75     19.35 o 
  -9   5  11      306.05      295.46     30.69 o 
  -8   5  11      472.79      486.70     72.23 o 
  -7   5  11      371.32      418.19     38.65 o 
  -6   5  11     1086.15     1147.01    120.98 o 
  -5   5  11     1587.26     1570.33    125.40 o 
  -4   5  11      248.66      286.70     35.98 o 
  -3   5  11     1202.43     1241.08     31.77 o 
  -2   5  11     1097.71     1232.71     31.20 o 
  -1   5  11      176.80      186.67     37.11 o 
   0   5  11      623.14      646.81     18.30 o 
   1   5  11       19.08       40.75     15.98 o 
   2   5  11     1076.95     1110.09     87.96 o 
   3   5  11       70.62       90.37     14.73 o 
   4   5  11     1536.83     1393.77     86.89 o 
   5   5  11       65.71       54.59     12.60 o 
   6   5  11      787.36      751.03     54.09 o 
   7   5  11       13.51       35.94     14.64 o 
   8   5  11      388.64      347.02     21.07 o 
   9   5  11       35.00       62.23     37.43 o 
  10   5  11      119.67       96.84     17.51 o 
 -10   6  11       60.93       94.34     24.08 o 
  -9   6  11      208.64      183.33     19.25 o 
  -8   6  11       42.05       59.63     21.90 o 
  -7   6  11       60.93       55.54     21.50 o 
  -6   6  11      378.50      378.46     23.79 o 
  -5   6  11      221.20      254.66     31.15 o 
  -4   6  11      386.91      423.11     30.02 o 
  -3   6  11      791.41      811.92     32.22 o 
  -2   6  11        2.27       14.30     20.41 o 
  -1   6  11      643.99      707.81     51.07 o 
   0   6  11      260.99      244.27     26.20 o 
   1   6  11      462.47      478.79     58.68 o 
   2   6  11        9.67        1.49     16.25 o 
   3   6  11      240.55      246.22     16.53 o 
   4   6  11      222.09      206.64     18.04 o 
   5   6  11      277.52      226.81     15.35 o 
   6   6  11       59.36       53.95     14.58 o 
   7   6  11      391.86      359.33     27.89 o 
   8   6  11        0.27       11.08     17.30 o 
   9   6  11      112.59      146.84     19.31 o 
  -9   7  11      353.65      323.91     22.46 o 
  -8   7  11      521.26      514.26     25.98 o 
  -7   7  11      640.53      685.70     44.24 o 
  -6   7  11     1411.41     1505.01     37.70 o 
  -5   7  11      707.00      674.21     34.54 o 
  -4   7  11     2199.23     2355.42     39.00 o 
  -3   7  11        1.83       20.97     30.64 o 
  -2   7  11     2712.23     2795.61     39.80 o 
  -1   7  11      217.31      233.17     22.24 o 
   0   7  11     3993.80     4150.39    237.98 o 
   1   7  11      179.30      186.13     21.62 o 
   2   7  11     1991.55     1980.38     79.54 o 
   3   7  11        8.37        0.00     43.78 o 
   4   7  11     1265.01     1190.36     55.66 o 
   5   7  11      112.72      126.04     19.72 o 
   6   7  11     1720.94     1696.38     62.08 o 
   7   7  11       79.11       68.92     16.58 o 
   8   7  11      798.49      797.01     23.28 o 
  -7   8  11        2.89       51.67     26.51 o 
  -6   8  11      154.33      165.12     33.18 o 
  -5   8  11      101.09      107.01     24.82 o 
  -4   8  11      324.34      363.65     33.58 o 
  -3   8  11      170.84      216.67     33.07 o 
  -2   8  11      261.33      202.94     32.84 o 
  -1   8  11      350.06      358.22     30.58 o 
   0   8  11      502.20      484.89     23.41 o 
   1   8  11      606.68      620.78     19.80 o 
   2   8  11      106.60      140.39     21.83 o 
   3   8  11      217.51      254.50     19.41 o 
   4   8  11        1.10        0.00     19.50 o 
   5   8  11      493.59      470.04     20.76 o 
   6   8  11       99.40      103.37     19.43 o 
   7   8  11      116.77      151.58     23.64 o 
  -6   9  11      119.67      100.11     40.70 o 
  -5   9  11      478.09      509.60     40.47 o 
  -4   9  11      218.49      253.59     27.25 o 
  -3   9  11      262.04      248.67     36.69 o 
  -2   9  11      127.42       98.75     36.35 o 
  -1   9  11       68.62       72.41     35.27 o 
   0   9  11      704.47      797.58    145.70 o 
   1   9  11      181.56      199.53     38.27 o 
   2   9  11      401.33      460.13     74.33 o 
   3   9  11      208.05      224.78     21.27 o 
   4   9  11      186.07      200.01     25.93 o 
   5   9  11        5.09       16.57     22.73 o 
  -3  10  11      462.96      511.92     38.61 o 
  -2  10  11       29.90       19.56     39.80 o 
  -1  10  11     1034.52      962.90     43.13 o 
   0  10  11       60.24       46.35     39.63 o 
   1  10  11     1033.09     1004.30     95.31 o 
   2  10  11       19.36       42.32     26.00 o 
 -11   0  12       59.03       90.39     38.10 o 
 -10   0  12      492.77      553.70     55.85 o 
  -9   0  12      217.02      269.04     61.84 o 
  -8   0  12     3476.59     3654.35    515.40 o 
  -7   0  12     1960.20     2055.26    334.73 o 
  -6   0  12     2302.61     2251.38    316.33 o 
  -5   0  12     1351.69     1366.91     27.76 o 
  -4   0  12     4077.93     4439.73     45.56 o 
  -3   0  12      749.34      859.63     32.50 o 
  -2   0  12     3189.24     3146.03     41.66 o 
  -1   0  12     1187.66     1168.18     60.12 o 
   0   0  12     1144.42     1345.96     79.85 o 
   1   0  12     3003.10     3285.03    278.29 o 
   2   0  12      857.67      809.29     24.14 o 
   3   0  12     6367.54     6246.47    481.88 o 
   4   0  12      734.72      802.19     36.04 o 
   5   0  12     3178.73     2909.01    186.06 o 
   6   0  12      397.29      408.38     22.21 o 
   7   0  12     1218.13     1240.64     28.29 o 
   8   0  12        2.79        0.00     23.40 o 
   9   0  12      450.92      430.29     59.50 o 
  10   0  12      135.51      117.19     21.19 o 
  11   0  12      390.68      396.42     28.55 o 
 -11   1  12       38.78       39.57     22.26 o 
 -10   1  12       46.86       66.63     17.49 o 
  -9   1  12      249.77      277.85     20.17 o 
  -8   1  12      795.22      875.48     76.50 o 
  -7   1  12      765.45      784.90     67.71 o 
  -6   1  12     1087.89     1073.71     81.70 o 
  -5   1  12      189.87      216.04     19.86 o 
  -4   1  12      269.79      287.59     29.00 o 
  -3   1  12      935.25      914.50     23.37 o 
  -2   1  12      153.66      126.33     20.39 o 
  -1   1  12       22.67       19.89     16.28 o 
   0   1  12      336.91      382.90     22.25 o 
   1   1  12       26.74       33.61     14.03 o 
   2   1  12     1140.19     1126.16     41.43 o 
   3   1  12       15.73       34.51     12.08 o 
   4   1  12     1162.08     1057.66     53.48 o 
   5   1  12       37.17       46.27     15.34 o 
   6   1  12      163.20      176.75     15.50 o 
   7   1  12        7.19        1.20     15.21 o 
   8   1  12       44.62       51.15     14.64 o 
   9   1  12       25.02       37.75     16.80 o 
  10   1  12       21.30        8.29     16.53 o 
  11   1  12      116.62      145.25     17.54 o 
 -11   2  12       32.51       65.55     21.33 o 
 -10   2  12      311.62      352.01     59.88 o 
  -9   2  12      306.72      340.37     46.47 o 
  -8   2  12      445.45      424.99     45.85 o 
  -7   2  12      343.65      354.18     23.36 o 
  -6   2  12      220.44      249.89     22.21 o 
  -5   2  12     1654.19     1684.87    131.75 o 
  -4   2  12      499.67      465.76     41.03 o 
  -3   2  12     1945.83     1868.73     27.49 o 
  -2   2  12      177.39      179.03     21.34 o 
  -1   2  12     2322.16     2550.49    176.62 o 
   0   2  12      710.22      722.75     29.34 o 
   1   2  12     1200.62     1221.25     51.38 o 
   2   2  12      224.17      268.31     23.39 o 
   3   2  12      990.78     1035.33     34.91 o 
   4   2  12      105.03      105.40     14.65 o 
   5   2  12     2649.26     2490.76    107.50 o 
   6   2  12        5.82        0.00     13.95 o 
   7   2  12      843.85      820.80     16.21 o 
   8   2  12      109.57      110.77     16.56 o 
   9   2  12      414.02      408.46     16.96 o 
  10   2  12        0.27        0.00     21.14 o 
 -11   3  12      499.93      547.68     51.36 o 
 -10   3  12       89.78      141.55     20.17 o 
  -9   3  12     1222.69     1217.66     63.80 o 
  -8   3  12      837.53      890.75     57.99 o 
  -7   3  12     1209.14     1240.39    111.95 o 
  -6   3  12     1794.33     1908.17    170.12 o 
  -5   3  12     1588.22     1677.70    136.40 o 
  -4   3  12     1143.35     1052.04     73.58 o 
  -3   3  12     1192.75     1231.72     97.28 o 
  -2   3  12     3872.18     4162.20    225.46 o 
  -1   3  12      349.70      399.56     21.16 o 
   0   3  12     2686.24     2820.94    176.09 o 
   1   3  12      432.34      494.99     22.30 o 
   2   3  12     2394.71     2434.43    114.27 o 
   3   3  12       58.88       78.46     14.97 o 
   4   3  12     5748.61     5482.04    214.25 o 
   5   3  12        0.99       14.15     13.93 o 
   6   3  12     2874.63     2841.17    102.30 o 
   7   3  12       91.18      123.17     16.34 o 
   8   3  12      782.37      726.91     21.14 o 
   9   3  12        1.63        4.58     15.92 o 
  10   3  12      286.09      288.14     19.70 o 
 -10   4  12        0.24       30.89     18.85 o 
  -9   4  12       28.93       39.12     16.34 o 
  -8   4  12      164.54      200.38     18.31 o 
  -7   4  12       63.15       90.77     27.03 o 
  -6   4  12        1.76       12.35     20.14 o 
  -5   4  12      159.85      157.04     18.36 o 
  -4   4  12       91.62       92.49     20.15 o 
  -3   4  12        6.85        1.17     16.57 o 
  -2   4  12       90.35      111.00     16.82 o 
  -1   4  12       36.23       42.58     18.36 o 
   0   4  12      223.50      220.68     14.49 o 
   1   4  12        2.84        0.46     15.96 o 
   2   4  12        0.13       15.62     15.54 o 
   3   4  12      799.87      781.25     44.39 o 
   4   4  12      240.60      217.11     15.79 o 
   5   4  12      191.31      182.76     16.73 o 
   6   4  12      274.52      307.60     20.23 o 
   7   4  12        7.42       14.21     16.14 o 
   8   4  12      210.12      188.57     19.24 o 
   9   4  12        0.73       38.12     17.95 o 
  10   4  12       14.61        0.00     19.32 o 
 -10   5  12       48.66       52.89     23.30 o 
  -9   5  12      575.46      566.01     38.88 o 
  -8   5  12       53.80       37.35     18.66 o 
  -7   5  12      826.80      820.64     81.76 o 
  -6   5  12      425.79      434.58     37.23 o 
  -5   5  12     2340.28     2353.17    180.46 o 
  -4   5  12      256.50      247.78     24.18 o 
  -3   5  12       87.48       49.69     28.55 o 
  -2   5  12     1035.46     1019.32     25.72 o 
  -1   5  12     1435.02     1560.36    108.48 o 
   0   5  12     1833.80     1907.65    128.83 o 
   1   5  12     1957.59     1924.31    140.13 o 
   2   5  12      845.77      843.44     52.88 o 
   3   5  12      228.84      254.47     17.09 o 
   4   5  12      931.86      923.47     59.33 o 
   5   5  12        4.39        6.88     14.45 o 
   6   5  12     1059.31      956.70     51.02 o 
   7   5  12        2.31        0.00     14.73 o 
   8   5  12      448.88      428.45     18.85 o 
   9   5  12       13.49       33.81     18.61 o 
  -9   6  12      352.84      366.17     47.27 o 
  -8   6  12      570.23      577.73     48.61 o 
  -7   6  12      427.60      459.60     39.64 o 
  -6   6  12      572.49      549.02     34.86 o 
  -5   6  12     1510.02     1704.78     36.35 o 
  -4   6  12      458.17      480.32     32.96 o 
  -3   6  12     1511.22     1555.32     35.33 o 
  -2   6  12      237.01      227.64     22.44 o 
  -1   6  12     2064.55     2273.24    246.29 o 
   0   6  12      471.57      501.62     23.09 o 
   1   6  12     1777.18     1860.36     48.61 o 
   2   6  12       71.17       79.93     21.32 o 
   3   6  12     1045.52     1040.62     26.61 o 
   4   6  12       25.44       24.69     17.96 o 
   5   6  12     1170.40     1152.18     77.31 o 
   6   6  12       43.92       25.18     15.39 o 
   7   6  12      291.98      298.48     19.13 o 
   8   6  12       60.71       76.89     17.39 o 
  -8   7  12       31.54       23.77     21.06 o 
  -7   7  12        1.64       13.34     33.30 o 
  -6   7  12        4.95       52.18     34.03 o 
  -5   7  12       67.20      154.83     31.54 o 
  -4   7  12       37.68       86.32     32.05 o 
  -3   7  12      205.81      235.44     30.41 o 
  -2   7  12       29.20       94.74     31.37 o 
  -1   7  12      166.44      223.70     28.35 o 
   0   7  12      127.05      106.17     22.05 o 
   1   7  12        0.02        0.00     17.77 o 
   2   7  12        6.17        0.00     24.96 o 
   3   7  12        0.71       36.75     22.28 o 
   4   7  12        0.13       12.62     18.39 o 
   5   7  12       64.43       83.26     25.97 o 
   6   7  12        6.72        0.00     21.95 o 
   7   7  12      101.59       81.16     17.75 o 
  -7   8  12       65.30       50.71     34.71 o 
  -6   8  12      480.71      516.50     28.43 o 
  -5   8  12      755.63      713.61     28.09 o 
  -4   8  12      255.24      285.98     36.29 o 
  -3   8  12     1310.59     1212.82     29.34 o 
  -2   8  12      253.52      245.79     24.48 o 
  -1   8  12     1579.29     1522.25     29.23 o 
   0   8  12      684.07      733.25     48.53 o 
   1   8  12     1480.69     1561.74     70.77 o 
   2   8  12      257.56      232.18     20.51 o 
   3   8  12      642.46      653.99     77.84 o 
   4   8  12       41.56       28.19     24.84 o 
   5   8  12      630.69      646.61     21.45 o 
   6   8  12       34.89      151.49     81.81 o 
  -5   9  12      343.38      378.46     40.76 o 
  -4   9  12      381.24      390.95     39.51 o 
  -3   9  12      235.22      205.25     27.36 o 
  -2   9  12      393.98      441.26     34.88 o 
  -1   9  12      285.79      224.02     37.25 o 
   0   9  12      630.00      683.06     22.44 o 
   1   9  12      211.28      172.69     19.57 o 
   2   9  12      376.08      347.41     51.38 o 
   3   9  12       19.15        0.00     30.21 o 
   4   9  12      258.82      236.05     24.62 o 
 -11   1  13      501.52      531.61     40.41 o 
 -10   1  13        0.70        6.14     18.12 o 
  -9   1  13      841.80      946.11     59.93 o 
  -8   1  13      162.41      223.93     28.04 o 
  -7   1  13     2178.64     2185.56    179.88 o 
  -6   1  13      366.66      364.65     28.02 o 
  -5   1  13     1054.15     1066.45     73.31 o 
  -4   1  13      113.95      109.40     22.10 o 
  -3   1  13     1439.01     1490.20     43.27 o 
  -2   1  13      608.40      608.59     23.15 o 
  -1   1  13      349.94      403.97     30.05 o 
   0   1  13     3419.91     3650.74    174.52 o 
   1   1  13      975.31      947.60     39.08 o 
   2   1  13     3400.91     3439.14    149.88 o 
   3   1  13     1353.28     1293.78     34.02 o 
   4   1  13     2309.24     2215.93     77.83 o 
   5   1  13      353.29      365.51     16.05 o 
   6   1  13     1007.83      914.35     16.10 o 
   7   1  13       49.94       38.81     14.45 o 
   8   1  13      276.49      295.75     17.26 o 
   9   1  13        3.32       30.35     16.87 o 
  10   1  13      365.06      368.61     25.02 o 
 -10   2  13      309.20      324.91     27.91 o 
  -9   2  13       37.89       46.93     17.59 o 
  -8   2  13     1408.80     1507.32     87.56 o 
  -7   2  13     1250.44     1202.36     87.47 o 
  -6   2  13     1561.21     1628.11    129.50 o 
  -5   2  13      513.96      489.93     31.16 o 
  -4   2  13     1036.94      995.44     69.42 o 
  -3   2  13      801.56      775.33     23.66 o 
  -2   2  13     1121.03     1114.13     25.63 o 
  -1   2  13     1842.87     1913.81     73.20 o 
   0   2  13       31.40       46.82     15.34 o 
   1   2  13     3845.74     3841.87    167.39 o 
   2   2  13      618.60      635.95     42.44 o 
   3   2  13     3964.99     3922.96    144.29 o 
   4   2  13      581.07      551.39     17.21 o 
   5   2  13      604.98      600.11     16.94 o 
   6   2  13       24.25        8.05     14.39 o 
   7   2  13      456.93      462.07     15.92 o 
   8   2  13       19.29       35.55     17.85 o 
   9   2  13      375.29      370.52     18.50 o 
  10   2  13       33.86       27.34     17.07 o 
 -10   3  13       77.79       73.93     16.78 o 
  -9   3  13       32.20       44.40     17.66 o 
  -8   3  13      233.77      243.59     27.64 o 
  -7   3  13        1.89       17.42     16.87 o 
  -6   3  13      161.54      193.00     17.12 o 
  -5   3  13      100.52      126.77     18.32 o 
  -4   3  13      429.84      442.07     31.09 o 
  -3   3  13       41.72       40.78     16.15 o 
  -2   3  13       43.61       31.72     21.78 o 
  -1   3  13       10.94       30.35     18.08 o 
   0   3  13      147.71      164.58     18.33 o 
   1   3  13       49.69       56.50     12.56 o 
   2   3  13      122.45      131.95     17.47 o 
   3   3  13       74.12       65.17     14.17 o 
   4   3  13       40.90       63.04     21.43 o 
   5   3  13       98.12       80.87     16.05 o 
   6   3  13      530.84      500.99     18.92 o 
   7   3  13       59.12       47.84     17.51 o 
   8   3  13        4.32        6.45     14.87 o 
   9   3  13        0.11        7.03     17.14 o 
 -10   4  13      714.93      719.63     41.11 o 
  -9   4  13       69.30      111.97     16.52 o 
  -8   4  13      786.24      735.60     63.72 o 
  -7   4  13      444.96      525.06     49.55 o 
  -6   4  13     1355.85     1385.49    149.13 o 
  -5   4  13     1059.96     1071.84     96.90 o 
  -4   4  13     3289.72     3286.31    227.19 o 
  -3   4  13      429.17      465.89     40.22 o 
  -2   4  13     1568.91     1455.06    129.90 o 
  -1   4  13      544.94      609.53     52.26 o 
   0   4  13     1455.65     1539.92    150.75 o 
   1   4  13     1910.56     1884.07    118.04 o 
   2   4  13     1238.45     1257.78     84.27 o 
   3   4  13     1681.10     1615.66    100.95 o 
   4   4  13      279.44      306.71     20.16 o 
   5   4  13     1032.04     1068.95     56.75 o 
   6   4  13       15.56       18.82     16.48 o 
   7   4  13      822.77      758.59     30.41 o 
   8   4  13       14.94       37.46     18.20 o 
   9   4  13      497.37      512.73     28.12 o 
  -9   5  13      249.26      278.95     18.75 o 
  -8   5  13       76.80       56.27     17.70 o 
  -7   5  13      534.71      528.03     48.07 o 
  -6   5  13      657.94      627.86     41.13 o 
  -5   5  13     1212.67     1234.58    134.56 o 
  -4   5  13      137.71      155.33     26.09 o 
  -3   5  13     1027.22     1078.73     35.44 o 
  -2   5  13      321.95      348.72     24.42 o 
  -1   5  13      144.45      162.69     21.82 o 
   0   5  13      767.18      875.02     24.74 o 
   1   5  13       93.24      105.81     20.80 o 
   2   5  13     1323.01     1331.59     86.23 o 
   3   5  13      299.08      281.45     27.54 o 
   4   5  13      530.26      547.84     38.33 o 
   5   5  13       72.32       99.04     17.45 o 
   6   5  13      137.30      118.88     17.40 o 
   7   5  13        0.10        6.56     17.76 o 
   8   5  13       87.85      112.20     18.50 o 
  -8   6  13        1.19       15.76     22.25 o 
  -7   6  13       20.24       38.61     21.79 o 
  -6   6  13       17.89       26.53     23.16 o 
  -5   6  13      158.48      134.71     31.83 o 
  -4   6  13        2.81       72.07     30.24 o 
  -3   6  13      662.51      720.40     32.50 o 
  -2   6  13      186.83      153.81     23.52 o 
  -1   6  13      124.14      140.11     22.02 o 
   0   6  13      667.04      662.73     56.44 o 
   1   6  13       31.66       42.93     41.94 o 
   2   6  13      128.70      175.82     22.29 o 
   3   6  13       11.77       23.95     20.12 o 
   4   6  13       46.90       62.43     15.90 o 
   5   6  13      169.34      165.93     18.04 o 
   6   6  13       92.12       95.26     18.48 o 
   7   6  13      699.83      659.34     49.99 o 
  -7   7  13      554.02      628.71     38.33 o 
  -6   7  13      423.42      391.23     27.92 o 
  -5   7  13      953.62      961.38     28.94 o 
  -4   7  13     1294.84     1403.03     37.99 o 
  -3   7  13      507.36      507.68     32.56 o 
  -2   7  13     1344.92     1357.41     35.10 o 
  -1   7  13      708.82      725.54     35.78 o 
   0   7  13     1615.38     1605.71     68.79 o 
   1   7  13      584.38      592.90     28.43 o 
   2   7  13      944.03      937.02     20.97 o 
   3   7  13       28.88       40.72     19.86 o 
   4   7  13      843.29      841.49     40.30 o 
   5   7  13       21.92       41.61     22.97 o 
   6   7  13     1591.26     1526.13     28.44 o 
  -5   8  13       18.60       60.03     26.62 o 
  -4   8  13      407.60      450.87     38.21 o 
  -3   8  13        2.07       39.17     25.89 o 
  -2   8  13       96.71       92.08     34.93 o 
  -1   8  13       95.36      148.44     35.16 o 
   0   8  13      164.46      162.75     23.90 o 
   1   8  13      106.06      129.94     17.95 o 
   2   8  13      101.30      154.66     52.12 o 
   3   8  13       45.92       59.26     25.12 o 
   4   8  13       41.16       28.26     20.90 o 
   5   8  13      170.60      154.64     22.08 o 
  -2   9  13       88.72      111.81     35.27 o 
  -1   9  13      383.54      368.45     28.66 o 
   0   9  13      166.42      211.30     25.47 o 
   1   9  13      395.81      414.59     30.55 o 
   2   9  13       96.39      126.39     41.69 o 
 -10   0  14      433.48      492.85     40.19 o 
  -9   0  14        1.01        3.68     25.05 o 
  -8   0  14     1381.46     1419.96    171.96 o 
  -7   0  14      540.97      471.13     59.98 o 
  -6   0  14     2671.68     2580.68    314.95 o 
  -5   0  14       39.96       83.38     33.35 o 
  -4   0  14     1824.91     1930.10     40.08 o 
  -3   0  14       42.90       56.64     31.32 o 
  -2   0  14     2637.81     2728.28     40.87 o 
  -1   0  14     1587.44     1595.00     37.37 o 
   0   0  14     1460.12     1515.95     94.91 o 
   1   0  14     2267.65     2266.69    283.46 o 
   2   0  14     3331.73     3365.34    216.81 o 
   3   0  14      590.59      576.43     33.30 o 
   4   0  14     1214.40     1296.98    117.66 o 
   5   0  14      507.20      480.18     33.46 o 
   6   0  14        1.42        0.00     22.60 o 
   7   0  14      513.67      479.17     25.35 o 
   8   0  14       25.99       36.37     24.70 o 
   9   0  14      588.05      624.73     53.31 o 
 -10   1  14       27.29       44.70     19.08 o 
  -9   1  14      186.81      216.69     17.83 o 
  -8   1  14       83.09       67.07     17.61 o 
  -7   1  14      618.81      587.93     61.50 o 
  -6   1  14      270.48      256.52     26.57 o 
  -5   1  14      350.72      339.06     17.07 o 
  -4   1  14        9.17       26.26     17.98 o 
  -3   1  14      130.91      136.21     23.28 o 
  -2   1  14      882.46      797.11     24.90 o 
  -1   1  14      357.90      422.40     18.61 o 
   0   1  14      859.47     1005.49     55.53 o 
   1   1  14      247.36      227.66     21.22 o 
   2   1  14      335.93      307.36     16.29 o 
   3   1  14      528.25      536.76     15.29 o 
   4   1  14      275.85      282.10     15.99 o 
   5   1  14      149.36      152.68     13.65 o 
   6   1  14        0.90       17.00     15.72 o 
   7   1  14       48.06       55.36     15.57 o 
   8   1  14      154.39      144.97     18.11 o 
   9   1  14        0.06        3.14     17.78 o 
 -10   2  14      337.73      363.80     45.75 o 
  -9   2  14       45.60       63.48     16.88 o 
  -8   2  14      444.16      458.21     35.24 o 
  -7   2  14      166.49      203.18     17.77 o 
  -6   2  14      531.89      519.05     41.82 o 
  -5   2  14      408.67      389.76     30.25 o 
  -4   2  14      710.06      703.45     46.13 o 
  -3   2  14      162.48      198.63     23.29 o 
  -2   2  14      253.88      216.36     23.05 o 
  -1   2  14     1145.61     1199.10     71.77 o 
   0   2  14      687.58      725.16     36.68 o 
   1   2  14     1594.64     1633.77     79.06 o 
   2   2  14      577.66      558.63     18.27 o 
   3   2  14      491.59      486.33     21.24 o 
   4   2  14        0.43        9.36     15.83 o 
   5   2  14      441.24      437.37     16.47 o 
   6   2  14       53.78       52.01     15.70 o 
   7   2  14      696.13      626.45     16.81 o 
   8   2  14       25.05       36.94     17.85 o 
   9   2  14      227.48      203.72     20.12 o 
  -9   3  14      664.38      664.32     41.14 o 
  -8   3  14       88.11       96.88     17.85 o 
  -7   3  14     1860.36     1722.84    127.54 o 
  -6   3  14      228.04      241.58     20.32 o 
  -5   3  14     1226.86     1203.47     98.19 o 
  -4   3  14       16.57       37.52     19.16 o 
  -3   3  14      252.06      242.05     21.47 o 
  -2   3  14     1713.83     1650.14     40.70 o 
  -1   3  14     1137.97     1185.96    112.49 o 
   0   3  14     2943.29     2725.06    144.91 o 
   1   3  14     2087.05     2221.92    122.70 o 
   2   3  14     1883.60     1909.73    125.46 o 
   3   3  14     1027.69      991.16     41.11 o 
   4   3  14      800.51      732.67     31.37 o 
   5   3  14      102.74      141.62     24.42 o 
   6   3  14      491.59      487.71     19.19 o 
   7   3  14        0.25        6.81     18.17 o 
   8   3  14     1098.56      953.87     54.27 o 
  -9   4  14       18.55       34.26     18.80 o 
  -8   4  14      128.38      160.14     17.70 o 
  -7   4  14        4.27        6.84     22.61 o 
  -6   4  14      134.37      125.40     22.51 o 
  -5   4  14      191.05      150.15     19.28 o 
  -4   4  14      108.67      113.50     21.07 o 
  -3   4  14      116.10       95.41     21.34 o 
  -2   4  14       17.51       37.59     22.03 o 
  -1   4  14      126.40       93.76     19.81 o 
   0   4  14        7.33       22.96     19.19 o 
   1   4  14       67.19       74.82     19.58 o 
   2   4  14      362.68      348.26     24.13 o 
   3   4  14        0.07        6.22     15.53 o 
   4   4  14      175.12      157.41     17.45 o 
   5   4  14       13.35       28.32     17.10 o 
   6   4  14        3.27       20.01     16.49 o 
   7   4  14       44.24       39.81     19.17 o 
   8   4  14        0.49        1.98     16.25 o 
  -8   5  14      104.34      131.05     20.68 o 
  -7   5  14      296.84      289.83     25.18 o 
  -6   5  14       86.53      104.64     25.56 o 
  -5   5  14     1637.88     1638.82    154.75 o 
  -4   5  14       93.94       72.42     26.95 o 
  -3   5  14     1140.97     1170.42     34.60 o 
  -2   5  14      199.55      231.14     31.66 o 
  -1   5  14     1106.05     1139.09     53.11 o 
   0   5  14      133.92      150.78     23.74 o 
   1   5  14      670.58      624.07     60.08 o 
   2   5  14      606.30      595.44     60.47 o 
   3   5  14       88.01       77.15     18.37 o 
   4   5  14      727.15      735.53     42.42 o 
   5   5  14      132.25      135.79     19.12 o 
   6   5  14      512.86      489.63     31.93 o 
   7   5  14      132.89      117.15     18.62 o 
  -7   6  14      214.27      221.51     30.94 o 
  -6   6  14      970.93     1014.23     41.66 o 
  -5   6  14      300.36      364.78     38.10 o 
  -4   6  14     1795.65     1772.73     32.79 o 
  -3   6  14      110.99      143.30     24.36 o 
  -2   6  14      297.82      284.39     25.95 o 
  -1   6  14      895.39      968.51     76.79 o 
   0   6  14      456.43      461.35     34.85 o 
   1   6  14      974.95      957.54     21.83 o 
   2   6  14      514.65      554.80     24.66 o 
   3   6  14      521.51      590.73     22.71 o 
   4   6  14      100.08       83.28     17.52 o 
   5   6  14      593.71      545.98     39.34 o 
   6   6  14       11.74       20.35     18.19 o 
  -6   7  14       60.08       55.85     37.31 o 
  -5   7  14        0.22       39.74     38.78 o 
  -4   7  14       70.57       40.25     36.97 o 
  -3   7  14       41.92       77.84     33.52 o 
  -2   7  14       72.59       14.70     24.99 o 
  -1   7  14       50.28       35.27     24.87 o 
   0   7  14       17.85       68.64     27.90 o 
   1   7  14       82.33      153.51     24.18 o 
   2   7  14       58.90      103.52     23.08 o 
   3   7  14      256.41      246.04     24.91 o 
   4   7  14      193.45      158.77     36.60 o 
   5   7  14        1.50        3.15     37.18 o 
  -3   8  14      220.33      213.39     38.61 o 
  -2   8  14      617.79      530.86     36.18 o 
  -1   8  14      101.36       86.83     26.85 o 
   0   8  14      373.10      366.89     21.70 o 
   1   8  14      588.70      487.84     20.89 o 
   2   8  14      146.02      166.92     27.70 o 
   3   8  14      614.90      566.28     30.04 o 
  -9   1  15      575.94      588.24     49.37 o 
  -8   1  15       21.64       14.09     18.80 o 
  -7   1  15     1286.98     1186.08    108.39 o 
  -6   1  15        2.39        9.12     19.66 o 
  -5   1  15      733.28      714.54     42.50 o 
  -4   1  15       65.66       91.54     24.04 o 
  -3   1  15     1508.54     1480.97     27.77 o 
  -2   1  15      410.26      383.70     20.19 o 
  -1   1  15     2016.95     1890.73     29.54 o 
   0   1  15      869.65      921.15     42.17 o 
   1   1  15     1437.58     1430.54     70.30 o 
   2   1  15      400.77      403.38     24.66 o 
   3   1  15      826.09      802.90     31.58 o 
   4   1  15      300.16      284.39     16.57 o 
   5   1  15       72.36       74.39     16.50 o 
   6   1  15      451.32      465.33     20.14 o 
   7   1  15       59.10       67.22     18.13 o 
   8   1  15      502.01      504.84     18.37 o 
  -9   2  15       19.97       23.95     21.14 o 
  -8   2  15      971.11      893.56     77.37 o 
  -7   2  15        2.46       25.18     17.96 o 
  -6   2  15     1145.27     1072.85     92.29 o 
  -5   2  15      149.03      162.56     23.32 o 
  -4   2  15      552.19      541.06     30.25 o 
  -3   2  15      397.43      423.03     24.73 o 
  -2   2  15     1125.66     1063.32     30.44 o 
  -1   2  15     1747.43     1541.97     24.62 o 
   0   2  15     1739.05     1777.02    111.61 o 
   1   2  15      898.50      900.26     36.60 o 
   2   2  15      970.55      915.97     34.68 o 
   3   2  15      174.70      189.85     16.66 o 
   4   2  15       44.01       44.91     23.53 o 
   5   2  15      500.90      445.82     33.70 o 
   6   2  15        3.91        0.00     14.80 o 
   7   2  15      440.62      422.08     26.59 o 
   8   2  15        1.61       15.93     19.44 o 
  -8   3  15      188.88      198.76     19.96 o 
  -7   3  15       21.51       34.13     15.85 o 
  -6   3  15       33.84       36.07     21.81 o 
  -5   3  15      152.34      133.51     18.79 o 
  -4   3  15      193.26      174.31     18.17 o 
  -3   3  15      734.32      708.19     70.40 o 
  -2   3  15       67.00       74.29     22.66 o 
  -1   3  15        3.38       31.26     15.10 o 
   0   3  15       46.28       46.27     16.15 o 
   1   3  15        1.43        2.78     16.25 o 
   2   3  15      256.86      217.21     15.37 o 
   3   3  15        1.13        0.00     16.84 o 
   4   3  15      160.54      158.68     29.95 o 
   5   3  15        3.82        6.62     14.72 o 
   6   3  15      136.87      135.35     19.96 o 
   7   3  15      147.98       95.60     16.20 o 
  -8   4  15      641.47      658.12     60.48 o 
  -7   4  15        2.05       25.46     23.41 o 
  -6   4  15      824.26      890.08     95.74 o 
  -5   4  15       79.53      103.01     23.16 o 
  -4   4  15     2101.98     2059.25    192.99 o 
  -3   4  15        1.44       26.20     23.22 o 
  -2   4  15     1079.61      957.36     59.17 o 
  -1   4  15      423.13      408.51     29.10 o 
   0   4  15     1282.11     1297.55    102.46 o 
   1   4  15      679.95      598.21     66.19 o 
   2   4  15      974.84      988.27     72.49 o 
   3   4  15      470.47      478.19     38.67 o 
   4   4  15      313.50      319.30     18.95 o 
   5   4  15      500.01      447.96     33.97 o 
   6   4  15      301.82      288.63     20.32 o 
   7   4  15      496.05      453.37     21.28 o 
  -7   5  15      473.16      444.51     32.84 o 
  -6   5  15       19.07       39.93     27.46 o 
  -5   5  15      190.75      211.05     27.10 o 
  -4   5  15      268.80      315.11     54.41 o 
  -3   5  15      665.97      677.27     35.78 o 
  -2   5  15      294.01      321.65     34.14 o 
  -1   5  15      630.13      606.66     37.31 o 
   0   5  15      423.18      400.62     21.42 o 
   1   5  15      507.56      519.34     60.47 o 
   2   5  15      103.42       84.05     21.64 o 
   3   5  15      280.81      262.73     19.76 o 
   4   5  15      126.60      134.65     18.20 o 
   5   5  15       33.73       48.90     20.00 o 
   6   5  15      195.98      177.06     20.29 o 
  -6   6  15      100.29      104.18     30.92 o 
  -5   6  15        0.19       21.42     28.38 o 
  -4   6  15      313.79      364.04     39.57 o 
  -3   6  15       14.66       19.73     26.96 o 
  -2   6  15        8.01       31.60     26.00 o 
  -1   6  15       27.87       23.01     26.34 o 
   0   6  15       29.87       39.80     21.05 o 
   1   6  15      330.05      339.15     22.71 o 
   2   6  15       73.08      110.88     54.01 o 
   3   6  15      204.11      243.07     26.51 o 
   4   6  15       27.99       49.93     20.03 o 
   5   6  15       70.34       76.29     19.54 o 
  -4   7  15      262.14      250.31     37.37 o 
  -3   7  15     1014.77      936.17     40.36 o 
  -2   7  15      236.70      205.99     34.54 o 
  -1   7  15      400.64      380.66     39.74 o 
   0   7  15      560.91      510.35     28.09 o 
   1   7  15      611.91      655.12     83.01 o 
   2   7  15      834.27      771.08     29.73 o 
   3   7  15      352.53      366.16     26.68 o 
  -8   0  16      303.90      299.74     35.56 o 
  -7   0  16       13.27       78.46     27.84 o 
  -6   0  16      947.68      944.58    113.54 o 
  -5   0  16       90.14       91.24     32.73 o 
  -4   0  16      933.43      946.51     36.40 o 
  -3   0  16      123.36      129.39     35.61 o 
  -2   0  16     2329.43     2187.19     41.32 o 
  -1   0  16      344.57      315.88     35.33 o 
   0   0  16     2510.74     2503.69    253.16 o 
   1   0  16       91.70      100.12     24.18 o 
   2   0  16     1190.48     1269.29    124.79 o 
   3   0  16       48.15       72.96     23.43 o 
   4   0  16      258.59      230.31     24.91 o 
   5   0  16      328.19      277.61     25.59 o 
   6   0  16      283.06      302.43     58.62 o 
   7   0  16      413.05      379.00     56.56 o 
  -8   1  16       13.98       22.26     18.36 o 
  -7   1  16      213.95      197.64     18.99 o 
  -6   1  16      147.75      183.91     32.64 o 
  -5   1  16      438.73      422.92     23.67 o 
  -4   1  16      103.34      152.14     25.89 o 
  -3   1  16      409.35      416.92     26.53 o 
  -2   1  16      119.08      134.81     24.64 o 
  -1   1  16     1174.76      947.04     23.34 o 
   0   1  16        9.58        0.00     20.14 o 
   1   1  16      287.13      336.42     17.13 o 
   2   1  16       22.79       39.66     16.66 o 
   3   1  16       51.12       38.70     18.36 o 
   4   1  16       81.98       87.19     17.11 o 
   5   1  16       20.35       26.43     17.11 o 
   6   1  16      194.80      208.08     18.67 o 
   7   1  16       56.92       62.74     19.30 o 
  -7   2  16        6.67        4.49     18.95 o 
  -6   2  16      472.66      468.74     45.78 o 
  -5   2  16       11.16        0.00     20.19 o 
  -4   2  16      393.88      379.72     32.11 o 
  -3   2  16      102.33      127.34     27.18 o 
  -2   2  16      364.06      316.52     27.11 o 
  -1   2  16      405.46      348.46     25.60 o 
   0   2  16      130.34      136.53     19.79 o 
   1   2  16      807.45      805.49     34.97 o 
   2   2  16      499.05      500.55     17.94 o 
   3   2  16      219.33      192.30     17.89 o 
   4   2  16      278.44      280.95     16.21 o 
   5   2  16       55.33       96.74     16.44 o 
   6   2  16       13.98       34.12     18.23 o 
   7   2  16      203.75      187.91     21.45 o 
  -7   3  16      777.37      696.51     72.85 o 
  -6   3  16       12.17       40.13     24.53 o 
  -5   3  16     1143.33     1096.32     71.35 o 
  -4   3  16       13.68       31.47     22.33 o 
  -3   3  16     1534.31     1375.34     75.50 o 
  -2   3  16       65.69       54.88     24.76 o 
  -1   3  16     1296.69     1221.22     33.46 o 
   0   3  16      390.18      397.62     50.40 o 
   1   3  16      762.70      763.45     59.13 o 
   2   3  16      321.32      315.60     23.81 o 
   3   3  16      705.49      711.03     30.01 o 
   4   3  16      143.38      166.12     16.60 o 
   5   3  16      162.98      158.50     19.28 o 
   6   3  16      468.18      428.17     40.97 o 
  -6   4  16        2.46        5.72     24.29 o 
  -5   4  16        1.48        6.13     24.65 o 
  -4   4  16        0.53        0.00     22.47 o 
  -3   4  16       40.31       29.03     20.59 o 
  -2   4  16       63.66       74.79     23.79 o 
  -1   4  16        0.56        0.00     27.87 o 
   0   4  16      182.00      168.09     22.29 o 
   1   4  16      113.37      103.02     22.09 o 
   2   4  16       20.73       25.05     19.45 o 
   3   4  16       79.38       68.22     16.94 o 
   4   4  16        0.20        4.68     20.28 o 
   5   4  16       50.66       59.67     19.52 o 
  -5   5  16      692.75      651.45     61.36 o 
  -4   5  16       23.79       80.16     35.33 o 
  -3   5  16     1059.54     1078.05     42.51 o 
  -2   5  16        0.25        0.00     37.37 o 
  -1   5  16      329.49      316.50     38.61 o 
   0   5  16      144.92      143.65     25.55 o 
   1   5  16      391.25      346.63     29.07 o 
   2   5  16      408.94      390.10     64.19 o 
   3   5  16      473.64      447.33     46.98 o 
   4   5  16       59.45       74.38     18.84 o 
  -4   6  16      936.16      936.90     43.70 o 
  -3   6  16       67.28       73.26     36.52 o 
  -2   6  16      858.62      749.11     39.57 o 
  -1   6  16       90.55      125.83     36.63 o 
   0   6  16      577.60      601.03     36.35 o 
   1   6  16      385.33      398.97     73.20 o 
   2   6  16      727.33      746.52     29.51 o 
   3   6  16      262.19      282.47     29.11 o 
  -6   1  17        1.06        0.00     19.50 o 
  -5   1  17     1220.96     1134.37     76.38 o 
  -4   1  17        0.31       15.82     25.47 o 
  -3   1  17     1431.85     1345.92     71.20 o 
  -2   1  17        2.64       35.72     26.34 o 
  -1   1  17     1133.50     1021.74     29.65 o 
   0   1  17       11.20       15.10     20.11 o 
   1   1  17      503.78      537.20     17.55 o 
   2   1  17       41.38       15.57     16.87 o 
   3   1  17      299.54      347.47     33.49 o 
   4   1  17      138.32      149.18     18.28 o 
   5   1  17      195.66      185.22     29.45 o 
  -6   2  17      816.57      805.25     69.16 o 
  -5   2  17       45.65       60.21     22.06 o 
  -4   2  17     1058.83     1008.94     89.81 o 
  -3   2  17        1.36        5.95     26.28 o 
  -2   2  17      939.80      850.40     59.75 o 
  -1   2  17      200.54      157.76     26.04 o 
   0   2  17     1267.16     1222.09    113.27 o 
   1   2  17        9.16       22.53     17.56 o 
   2   2  17      131.33      132.97     15.53 o 
   3   2  17      143.21      148.74     19.89 o 
   4   2  17      138.85      124.46     19.92 o 
   5   2  17      509.87      462.29     20.50 o 
  -5   3  17       53.46       47.14     23.48 o 
  -4   3  17       18.47       42.81     24.78 o 
  -3   3  17      216.18      170.75     24.59 o 
  -2   3  17       41.82       54.37     26.37 o 
  -1   3  17       35.24       34.42     28.31 o 
   0   3  17       51.80       62.74     21.28 o 
   1   3  17      141.62      137.45     21.90 o 
   2   3  17       66.46       86.95     19.30 o 
   3   3  17      191.01      164.70     20.57 o 
   4   3  17        4.25        0.63     20.04 o 
  -4   4  17      702.86      647.72     58.80 o 
  -3   4  17       41.95       25.36     26.71 o 
  -2   4  17     1162.21     1000.44     77.98 o 
  -1   4  17       55.76       58.31     29.30 o 
   0   4  17     1042.39     1031.65    119.24 o 
   1   4  17       33.32       32.01     22.90 o 
   2   4  17      647.47      625.82     62.32 o 
   3   4  17       64.09       80.68     20.03 o 
  -3   5  17      447.37      412.49     38.21 o 
  -2   5  17       17.29       23.85     39.17 o 
  -1   5  17      544.02      487.44     40.64 o 
   0   5  17        5.02        4.19     26.26 o 
   1   5  17      266.11      271.66     27.76 o 
   2   5  17       15.97       11.22     20.23 o 
  -4   0  18     1087.83     1067.42     44.49 o 
  -3   0  18       21.97       17.86     40.02 o 
  -2   0  18     1114.76     1004.79     43.24 o 
  -1   0  18       93.94       83.38     39.40 o 
   0   0  18      458.70      384.22     41.21 o 
   1   0  18        3.41       29.07     28.00 o 
   2   0  18      244.60      255.34     58.65 o 
   3   0  18      172.25      138.78     28.85 o 
  -4   1  18        9.96        0.00     27.78 o 
  -3   1  18      481.59      455.16     29.86 o 
  -2   1  18       29.22       23.37     27.00 o 
  -1   1  18      225.53      199.71     27.70 o 
   0   1  18        8.24        1.03     27.71 o 
   1   1  18      146.67      136.47     19.02 o 
   2   1  18        7.73       30.90     18.88 o 
   3   1  18       85.55       82.76     18.67 o 
  -4   2  18      312.04      281.96     24.21 o 
  -3   2  18        8.47        0.00     32.73 o 
  -2   2  18      460.56      422.56     29.50 o 
  -1   2  18       38.40       62.53     27.03 o 
   0   2  18       44.40       59.88     19.48 o 
   1   2  18       67.17       67.59     19.84 o 
   2   2  18      169.06      201.73     20.42 o 
   3   2  18      119.36      130.51     20.42 o 
  -3   3  18     1129.40      953.71     48.05 o 
  -2   3  18      188.17      120.15     29.34 o 
  -1   3  18      413.30      341.09     31.56 o 
   0   3  18        0.53        0.00     22.56 o 
   1   3  18      303.30      299.61     24.42 o 
   2   3  18      123.64      102.72     21.43 o 
                                                 
